# Supplementary material for: Diversifying selection signatures among divergently selected subpopulations of Polish Red cattle
Source: J Appl Genet. 2019 Jan 26;60(1):87–95. doi: 10.1007/s13353-019-00484-0 (PMC6373403; doi:10.1007/s13353-019-00484-0)
Supplement: Supplementary file 1 — Genomic regions formed by FST windows with the top 1% values. (XLSX 10 kb) [file 13353_2019_484_MOESM1_ESM.xlsx]

## Sheet: Arkusz1
Supplementary File 1. Genomic regions formed by FST windows with the top 1% values.
CHR	start	end	size
1	40830066	41490266	660200
1	53296440	53656600	360160
1	53968516	54714755	746239
1	113296627	114868818	1572191
1	157260458	157970916	710458
2	1826336	3820191	1993855
2	24773731	25359234	585503
2	69438526	69939162	500636
2	125962886	126684192	721306
3	14763882	15984265	1220383
3	32454174	32903925	449751
3	57633063	58933414	1300351
3	59835074	60674971	839897
3	83242603	83692702	450099
4	253919	2025185	1771266
4	24183919	25023746	839827
4	53434639	53929767	495128
5	33861705	34524391	662686
5	89853080	90322318	469238
5	106178425	106813133	634708
6	33229876	33768128	538252
6	62869852	63262891	393039
6	64304440	64722018	417578
7	26066004	26782485	716481
7	47136122	47867425	731303
7	65440735	66702151	1261416
7	70010026	70422096	412070
7	72882903	73290787	407884
7	74166945	74476430	309485
7	74964602	75190535	225933
7	78200020	78672889	472869
7	79462640	80638204	1175564
8	69455202	70145158	689956
9	4305338	5228930	923592
10	428614	455018	26404
10	736170	842957	106787
10	6521978	6913501	391523
10	52714589	53080510	365921
11	29259074	29774437	515363
12	67951346	68506471	555125
12	72720575	77315938	4595363
13	964098	1655502	691404
13	18066756	19067761	1001005
13	33310839	33986035	675196
14	1463676	2239085	775409
14	2605493	3218998	613505
14	3885798	4386955	501157
14	4737211	5083224	346013
15	29113608	29702877	589269
16	29661958	30371064	709106
16	69475845	70547085	1071240
16	71552698	72259491	706793
17	13119391	14167323	1047932
17	18687182	19268461	581279
17	29478332	30813823	1335491
17	32126563	32911852	785289
17	34429947	35548802	1118855
17	47561475	48048314	486839
17	53455368	54170627	715259
17	54563001	55221058	658057
19	13425388	14206428	781040
19	36463305	37121888	658583
19	39268518	39932816	664298
19	39999629	40927644	928015
20	34576449	35102203	525754
21	14000867	14915708	914841
22	44891648	45470576	578928
24	1401886	1854953	453067
24	35221266	35834333	613067
25	30084649	31107742	1023093
27	4743690	6253634	1509944
27	7450898	7962333	511435
29	12029130	13115118	1085988
29	19618823	20658120	1039297
29	22930524	23600321	669797
29	47318036	47744819	426783
