# Supplementary material for: Diversifying selection signatures among divergently selected subpopulations of Polish Red cattle
Source: J Appl Genet. 2019 Jan 26;60(1):87–95. doi: 10.1007/s13353-019-00484-0 (PMC6373403; doi:10.1007/s13353-019-00484-0)
Supplement: Supplementary file 2 — Genes found within top 1% of window-averaged FST values. (XLSX 61 kb) [file 13353_2019_484_MOESM2_ESM.xlsx]

## Sheet: Arkusz1
Supplementary File 2. Genes found within top 1% of window-averaged FST values.
chrom	strand	txStart	txEnd	name/transcript	name2	name3	name4	Family
chr1	+	40608728	41623778	ENSBTAT00000061591.2	ENSBTAG00000044111	EPHA6	Uncharacterized protein	EPHRIN TYPE-A RECEPTOR 6 (PTHR24416:SF389)
chr1	-	41209067	41209173	ENSBTAT00000059796.1	ENSBTAG00000042804
chr1	-	53295476	53368940	ENSBTAT00000007606.5	ENSBTAG00000005787	IFT57	Intraflagellar transport protein 57 homolog	INTRAFLAGELLAR TRANSPORT PROTEIN 57 HOMOLOG (PTHR16011:SF0)
chr1	+	53510438	53521247	ENSBTAT00000024479.4	ENSBTAG00000018397	HHLA2	Uncharacterized protein	HERV-H LTR-ASSOCIATING PROTEIN 2 (PTHR24100:SF106)
chr1	-	53530574	53687569	ENSBTAT00000032372.4	ENSBTAG00000018399	unassigned	Uncharacterized protein	MYOSIN-15 (PTHR45615:SF26)
chr1	+	53995475	54043198	ENSBTAT00000034536.4	ENSBTAG00000000183	TRAT1	T-cell receptor-associated transmembrane adapter 1	T-CELL RECEPTOR-ASSOCIATED TRANSMEMBRANE ADAPTER 1 (PTHR15951:SF2)
chr1	-	54140525	54305154	ENSBTAT00000052196.2	ENSBTAG00000015475	MORC1	Uncharacterized protein	MORC FAMILY CW-TYPE ZINC FINGER PROTEIN 1 (PTHR23337:SF6)
chr1	+	54406682	54406783	ENSBTAT00000061953.1	ENSBTAG00000044520
chr1	-	54481398	54490989	ENSBTAT00000057339.2	ENSBTAG00000020460	DPPA2	Uncharacterized protein	DEVELOPMENTAL PLURIPOTENCY-ASSOCIATED PROTEIN 2 (PTHR16073:SF10)
chr1	-	54509506	54516471	ENSBTAT00000052895.2	ENSBTAG00000038103	unassigned	Uncharacterized protein	DEVELOPMENTAL PLURIPOTENCY-ASSOCIATED PROTEIN 4 (PTHR16073:SF8)
chr1	-	54649605	54650250	ENSBTAT00000020266.5	ENSBTAG00000022275	unassigned	Uncharacterized protein	SUBFAMILY NOT NAMED (PTHR11726:SF11)
chr1	-	54654215	54654795	ENSBTAT00000000802.5	ENSBTAG00000000609
chr1	+	113337318	113337455	ENSBTAT00000062100.1	ENSBTAG00000044667
chr1	-	113387230	113502393	ENSBTAT00000002681.4	ENSBTAG00000002075	MME	Uncharacterized protein	NEPRILYSIN (PTHR11733:SF114)
chr1	-	113594592	113595103	ENSBTAT00000015298.5	ENSBTAG00000024623	unassigned	Uncharacterized protein	PHOSPHATIDYLINOSITOL N-ACETYLGLUCOSAMINYLTRANSFERASE SUBUNIT P (PTHR46346:SF1)
chr1	+	114144238	114229402	ENSBTAT00000008088.5	ENSBTAG00000006147	GPR149	Uncharacterized protein	G-PROTEIN COUPLED RECEPTOR 149-RELATED (PTHR24229:SF32)
chr1	+	114236033	114281045	ENSBTAT00000008082.4	ENSBTAG00000006142	DHX36	DEAH (Asp-Glu-Ala-His) box polypeptide 36	ATP-DEPENDENT RNA HELICASE DHX36 (PTHR18934:SF194)
chr1	-	114292425	114431455	ENSBTAT00000017878.4	ENSBTAG00000013439	ARHGEF26	Uncharacterized protein	RHO GUANINE NUCLEOTIDE EXCHANGE FACTOR 26 (PTHR12845:SF4)
chr1	+	114670535	114670831	ENSBTAT00000064769.1	ENSBTAG00000046896
chr1	-	114718439	114719062	ENSBTAT00000015448.3	ENSBTAG00000011631	YWHAH	14-3-3 protein eta	14-3-3 PROTEIN ETA (PTHR18860:SF16)
chr1	-	157169739	157261755	ENSBTAT00000028199.4	ENSBTAG00000021158	SATB1	DNA-binding protein SATB	DNA-BINDING PROTEIN SATB1 (PTHR15116:SF14)
chr2	-	1793432	1834568	ENSBTAT00000051818.2	ENSBTAG00000034978	FAM168B	Myelin-associated neurite-outgrowth inhibitor	MYELIN-ASSOCIATED NEURITE-OUTGROWTH INHIBITOR (PTHR31844:SF2)
chr2	+	1850106	1899289	ENSBTAT00000001246.5	ENSBTAG00000000941	PLEKHB2	PLEKHB2 protein	PLECKSTRIN HOMOLOGY DOMAIN-CONTAINING FAMILY B MEMBER 2 (PTHR14309:SF8)
chr2	+	2026956	2027063	ENSBTAT00000065460.1	ENSBTAG00000047403
chr2	-	2128013	2128126	ENSBTAT00000060286.1	ENSBTAG00000043294
chr2	-	2860086	2860216	ENSBTAT00000059858.1	ENSBTAG00000042866
chr2	+	2893419	2893497	ENSBTAT00000064113.1	ENSBTAG00000047034
chr2	+	24678581	24777204	ENSBTAT00000022292.4	ENSBTAG00000016762	SLC25A12	SLC25A12 protein	CALCIUM-BINDING MITOCHONDRIAL CARRIER PROTEIN ARALAR1 (PTHR45678:SF7)
chr2	-	24807356	24860776	ENSBTAT00000003429.5	ENSBTAG00000002646	DYNC1I2	Cytoplasmic dynein 1 intermediate chain 2	CYTOPLASMIC DYNEIN 1 INTERMEDIATE CHAIN 2 (PTHR12442:SF37)
chr2	-	24956533	24987973	ENSBTAT00000010387.3	ENSBTAG00000007898	CYBRD1	Uncharacterized protein	CYTOCHROME B REDUCTASE 1 (PTHR10106:SF12)
chr2	-	25045499	25070380	ENSBTAT00000010105.5	ENSBTAG00000007683	DCAF17	Uncharacterized protein	DDB1- AND CUL4-ASSOCIATED FACTOR 17 (PTHR14815:SF2)
chr2	+	25070935	25140851	ENSBTAT00000065274.1	ENSBTAG00000016430	METTL8	Uncharacterized protein	METHYLTRANSFERASE-LIKE PROTEIN 8 (PTHR22809:SF3)
chr2	+	25382838	25493317	ENSBTAT00000009090.5	ENSBTAG00000006918	TLK1	Uncharacterized protein	SERINE/THREONINE-PROTEIN KINASE TOUSLED-LIKE 1 (PTHR22974:SF22)
chr2	-	69856394	69856501	ENSBTAT00000059257.1	ENSBTAG00000042265
chr2	+	69859798	69874876	ENSBTAT00000045489.3	ENSBTAG00000015077	unassigned	RNA helicase	ATP-DEPENDENT RNA HELICASE DDX18 (PTHR24031:SF301)
chr2	+	69899472	69917270	ENSBTAT00000022318.3	ENSBTAG00000016785	LOC523484	Uncharacterized protein	5-HYDROXYTRYPTAMINE RECEPTOR 5B (PTHR24247:SF14)
chr2	-	69928654	70029514	ENSBTAT00000013489.4	ENSBTAG00000010221	CCDC93	Uncharacterized protein	COILED-COIL DOMAIN-CONTAINING PROTEIN 93 (PTHR16441:SF0)
chr2	+	125899851	125969668	ENSBTAT00000061546.2	ENSBTAG00000043989	EYA3	Eyes absent homolog	EYES ABSENT HOMOLOG 3 (PTHR10190:SF5)
chr2	-	125975897	125982957	ENSBTAT00000011592.4	ENSBTAG00000008800	XKR8	XK-related protein	XK-RELATED PROTEIN 8 (PTHR16024:SF8)
chr2	-	125983557	126015376	ENSBTAT00000017279.3	ENSBTAG00000012997	SMPDL3B	SMPDL3B protein	ACID SPHINGOMYELINASE-LIKE PHOSPHODIESTERASE 3B (PTHR10340:SF25)
chr2	+	126030986	126055499	ENSBTAT00000008174.4	ENSBTAG00000006225	RPA2	Replication protein A2, 32kDa	REPLICATION PROTEIN A 32 KDA SUBUNIT (PTHR13989:SF10)
chr2	-	126058352	126070741	ENSBTAT00000008171.4	ENSBTAG00000006223	THEMIS2	Uncharacterized protein	PROTEIN THEMIS2 (PTHR15215:SF2)
chr2	-	126098690	126100983	ENSBTAT00000020849.5	ENSBTAG00000003867	unassigned	Uncharacterized protein	MITOCHONDRIAL CARRIER HOMOLOG 1 (PTHR10780:SF3)
chr2	-	126111730	126129768	ENSBTAT00000005043.3	ENSBTAG00000003866	PPP1R8	Nuclear inhibitor of protein phosphatase 1	NUCLEAR INHIBITOR OF PROTEIN PHOSPHATASE 1 (PTHR23308:SF28)
chr2	-	126126019	126126185	ENSBTAT00000061874.1	ENSBTAG00000044441
chr2	-	126134950	126170517	ENSBTAT00000001580.5	ENSBTAG00000001192	STX12	STX12 protein	SYNTAXIN-12 (PTHR19957:SF88)
chr2	-	126189466	126219819	ENSBTAT00000026131.4	ENSBTAG00000019614	FAM76A	Protein FAM76A	PROTEIN FAM76A (PTHR46176:SF2)
chr2	+	126246560	126250182	ENSBTAT00000009939.3	ENSBTAG00000007554	IFI6	Interferon alpha-inducible protein 6	INTERFERON ALPHA-INDUCIBLE PROTEIN 6 (PTHR16932:SF25)
chr2	+	126276334	126291824	ENSBTAT00000015646.5	ENSBTAG00000011784	FGR	Tyrosine-protein kinase	TYROSINE-PROTEIN KINASE FGR (PTHR24418:SF224)
chr2	+	126350163	126354957	ENSBTAT00000061325.2	ENSBTAG00000037456	AHDC1	Uncharacterized protein	AT-HOOK DNA-BINDING MOTIF-CONTAINING PROTEIN 1 (PTHR15617:SF1)
chr2	+	126399311	126469335	ENSBTAT00000024447.4	ENSBTAG00000018374	WASF2	Wiskott-Aldrich syndrome protein family member 2	WISKOTT-ALDRICH SYNDROME PROTEIN FAMILY MEMBER 2 (PTHR12902:SF6)
chr2	-	126440072	126440179	ENSBTAT00000060197.1	ENSBTAG00000043205
chr2	-	126478727	126479720	ENSBTAT00000003253.5	ENSBTAG00000002505	GPR3	Uncharacterized protein	G-PROTEIN COUPLED RECEPTOR 3 (PTHR22750:SF39)
chr2	+	126490903	126494833	ENSBTAT00000043094.3	ENSBTAG00000019728	CD164L2	Uncharacterized protein	CD164 SIALOMUCIN-LIKE 2 PROTEIN (PTHR11337:SF11)
chr2	+	126506014	126518906	ENSBTAT00000013549.4	ENSBTAG00000010254	MAP3K6	Uncharacterized protein	MITOGEN-ACTIVATED PROTEIN KINASE KINASE KINASE 6 (PTHR11584:SF391)
chr2	-	126519061	126526238	ENSBTAT00000013544.5	ENSBTAG00000010253	SYTL1	Uncharacterized protein	SYNAPTOTAGMIN-LIKE PROTEIN 1 (PTHR45716:SF3)
chr2	-	126531506	126541901	ENSBTAT00000013540.4	ENSBTAG00000010249	TMEM222	Uncharacterized protein	TRANSMEMBRANE PROTEIN 222 (PTHR20921:SF0)
chr2	+	126676549	126727482	ENSBTAT00000055788.1	ENSBTAG00000008766	SLC9A1	Sodium/hydrogen exchanger	SODIUM/HYDROGEN EXCHANGER 1 (PTHR10110:SF59)
chr3	+	14745266	14750311	ENSBTAT00000025498.4	ENSBTAG00000019158	MEX3A	Uncharacterized protein	RNA-BINDING PROTEIN MEX3A (PTHR23285:SF2)
chr3	-	14749430	14749512	ENSBTAT00000060820.1	ENSBTAG00000043828
chr3	-	14755581	14762653	ENSBTAT00000025170.1	ENSBTAG00000018914	RAB25	Ras-related protein Rab-25	RAS-RELATED PROTEIN RAB-25 (PTHR24073:SF575)
chr3	-	14763799	14766875	ENSBTAT00000048084.1	ENSBTAG00000011754	LAMTOR2	Ragulator complex protein LAMTOR2	RAGULATOR COMPLEX PROTEIN LAMTOR2 (PTHR13323:SF4)
chr3	+	14767914	14781668	ENSBTAT00000002028.4	ENSBTAG00000001548	UBQLN4	Uncharacterized protein	UBIQUILIN-4 (PTHR10677:SF21)
chr3	+	14790299	14791185	ENSBTAT00000001606.4	ENSBTAG00000001214
chr3	+	14808604	14815178	ENSBTAT00000047947.2	ENSBTAG00000001212	SSR2	Translocon-associated protein subunit beta	TRANSLOCON-ASSOCIATED PROTEIN SUBUNIT BETA (PTHR12861:SF3)
chr3	+	14843521	14868193	ENSBTAT00000033917.4	ENSBTAG00000000113	ARHGEF2	Uncharacterized protein	RHO GUANINE NUCLEOTIDE EXCHANGE FACTOR 2 (PTHR13944:SF20)
chr3	-	14871053	14872623	ENSBTAT00000064275.1	ENSBTAG00000046885	RXFP4	Uncharacterized protein	RELAXIN-3 RECEPTOR 2 (PTHR24230:SF32)
chr3	+	14889680	14906957	ENSBTAT00000000119.5	ENSBTAG00000000108	LOC530205	LOC530205 protein	UPF0469 PROTEIN KIAA0907 (PTHR15744:SF0)
chr3	+	14896532	14896666	ENSBTAT00000062642.1	ENSBTAG00000045209
chr3	+	14901012	14901146	ENSBTAT00000059551.1	ENSBTAG00000042559
chr3	+	14908140	14917339	ENSBTAT00000000114.3	ENSBTAG00000000105	RIT1	Uncharacterized protein	GTP-BINDING PROTEIN RIT1 (PTHR24070:SF208)
chr3	-	14926782	14946170	ENSBTAT00000014885.4	ENSBTAG00000011209	SYT11	SYT11 protein	SYNAPTOTAGMIN-11 (PTHR10024:SF115)
chr3	+	14967807	14987414	ENSBTAT00000065433.1	ENSBTAG00000045596	unassigned	Uncharacterized protein	GON-4-LIKE PROTEIN (PTHR16088:SF3)
chr3	+	15009726	15093527	ENSBTAT00000027126.5	ENSBTAG00000020356	GON4L	Uncharacterized protein	GON-4-LIKE PROTEIN (PTHR16088:SF3)
chr3	-	15093504	15097679	ENSBTAT00000037887.4	ENSBTAG00000026613	MSTO1	Protein misato homolog 1	PROTEIN MISATO HOMOLOG 1 (PTHR13391:SF0)
chr3	-	15106136	15145083	ENSBTAT00000001589.4	ENSBTAG00000001199	DAP3	28S ribosomal protein S29, mitochondrial	28S RIBOSOMAL PROTEIN S29, MITOCHONDRIAL (PTHR12810:SF0)
chr3	+	15176830	15353404	ENSBTAT00000005172.5	ENSBTAG00000003954	ASH1L	Histone-lysine N-methyltransferase	HISTONE-LYSINE N-METHYLTRANSFERASE ASH1L (PTHR46147:SF1)
chr3	-	15356046	15374313	ENSBTAT00000009272.5	ENSBTAG00000003948
chr3	+	15399754	15408994	ENSBTAT00000046947.2	ENSBTAG00000017056	PKLR	Pyruvate kinase	PYRUVATE KINASE PKLR (PTHR11817:SF31)
chr3	-	15409812	15418775	ENSBTAT00000022679.4	ENSBTAG00000017055	HCN3	Uncharacterized protein	POTASSIUM/SODIUM HYPERPOLARIZATION-ACTIVATED CYCLIC NUCLEOTIDE-GATED CHANNEL 3 (PTHR45689:SF7)
chr3	+	15422623	15431541	ENSBTAT00000019139.5	ENSBTAG00000014393	CLK2	Uncharacterized protein	DUAL SPECIFICITY PROTEIN KINASE CLK2 (PTHR45646:SF6)
chr3	+	15432099	15436418	ENSBTAT00000046975.3	ENSBTAG00000012094	SCAMP3	Secretory carrier-associated membrane protein	SECRETORY CARRIER-ASSOCIATED MEMBRANE PROTEIN 3 (PTHR10687:SF6)
chr3	+	15437675	15442475	ENSBTAT00000066098.1	ENSBTAG00000047731	FAM189B	Uncharacterized protein	PROTEIN FAM189B (PTHR17615:SF7)
chr3	+	15445101	15463930	ENSBTAT00000019765.5	ENSBTAG00000014841	GBA	Glucosylceramidase	GLUCOSYLCERAMIDASE (PTHR11069:SF23)
chr3	-	15464425	15468964	ENSBTAT00000019763.5	ENSBTAG00000014840	MTX1	Metaxin-1	METAXIN-1 (PTHR12289:SF34)
chr3	+	15470301	15480443	ENSBTAT00000000063.3	ENSBTAG00000000057	THBS3	Uncharacterized protein	THROMBOSPONDIN-3 (PTHR10199:SF89)
chr3	-	15480724	15480820	ENSBTAT00000042389.1	ENSBTAG00000030010
chr3	+	15482855	15486936	ENSBTAT00000014051.5	ENSBTAG00000017104	MUC1	Mucin-1	MUCIN-1 (PTHR10006:SF19)
chr3	-	15488473	15498217	ENSBTAT00000014043.3	ENSBTAG00000010622	TRIM46	Uncharacterized protein	TRIPARTITE MOTIF-CONTAINING PROTEIN 46 (PTHR24099:SF20)
chr3	+	15498846	15501486	ENSBTAT00000014035.4	ENSBTAG00000010617	KRTCAP2	Keratinocyte-associated protein 2	KERATINOCYTE-ASSOCIATED PROTEIN 2 (PTHR32001:SF1)
chr3	+	15517157	15517733	ENSBTAT00000004597.3	ENSBTAG00000003535	DPM3	Dolichol-phosphate mannosyltransferase subunit 3	DOLICHOL-PHOSPHATE MANNOSYLTRANSFERASE SUBUNIT 3 (PTHR16433:SF0)
chr3	-	15518285	15520448	ENSBTAT00000004012.5	ENSBTAG00000003083	SLC50A1	Sugar transporter SWEET	SUGAR TRANSPORTER SWEET1 (PTHR10791:SF106)
chr3	-	15521493	15528093	ENSBTAT00000004007.3	ENSBTAG00000020244	EFNA1	Ephrin-A1	EPHRIN-A1 (PTHR11304:SF19)
chr3	-	15567317	15576042	ENSBTAT00000026958.5	ENSBTAG00000033423	EFNA3	Uncharacterized protein	EPHRIN-A3 (PTHR11304:SF5)
chr3	-	15587569	15591685	ENSBTAT00000033972.2	ENSBTAG00000010673	EFNA4	EFNA4 protein	EPHRIN-A4 (PTHR11304:SF42)
chr3	-	15593458	15603312	ENSBTAT00000014101.5	ENSBTAG00000010663	ADAM15	Uncharacterized protein	DISINTEGRIN AND METALLOPROTEINASE DOMAIN-CONTAINING PROTEIN 15 (PTHR11905:SF130)
chr3	-	15603804	15619232	ENSBTAT00000014083.5	ENSBTAG00000010655	DCST1	Uncharacterized protein	DC-STAMP DOMAIN-CONTAINING PROTEIN 1 (PTHR21041:SF17)
chr3	+	15619490	15636992	ENSBTAT00000014066.4	ENSBTAG00000010638	DCST2	Uncharacterized protein	DC-STAMP DOMAIN-CONTAINING PROTEIN 2 (PTHR21041:SF6)
chr3	-	15634914	15648928	ENSBTAT00000028669.4	ENSBTAG00000021512	ZBTB7B	Uncharacterized protein	ZINC FINGER AND BTB DOMAIN-CONTAINING PROTEIN 7B (PTHR46105:SF4)
chr3	-	15657631	15658331	ENSBTAT00000064328.1	ENSBTAG00000045967	LENEP	Uncharacterized protein	LENS EPITHELIAL CELL PROTEIN LEP503 (PTHR16968:SF2)
chr3	-	15658830	15664782	ENSBTAT00000000211.4	ENSBTAG00000000186	FLAD1	Uncharacterized protein	FAD SYNTHASE (PTHR23293:SF9)
chr3	-	15667484	15670986	ENSBTAT00000033975.3	ENSBTAG00000024476	CKS1B	Cyclin-dependent kinases regulatory subunit 1	CYCLIN-DEPENDENT KINASES REGULATORY SUBUNIT 1 (PTHR23415:SF22)
chr3	+	15671382	15681845	ENSBTAT00000040264.3	ENSBTAG00000019838	SHC1	SHC-transforming protein 1	SHC-TRANSFORMING PROTEIN 1 (PTHR10337:SF2)
chr3	+	15682354	15686554	ENSBTAT00000005670.2	ENSBTAG00000004331	PYGO2	PYGO2 protein	PYGOPUS HOMOLOG 2 (PTHR23194:SF7)
chr3	+	15687402	15697893	ENSBTAT00000005980.5	ENSBTAG00000004552	PBXIP1	Pre-B-cell leukemia transcription factor-interacting protein 1	PRE-B-CELL LEUKEMIA TRANSCRIPTION FACTOR-INTERACTING PROTEIN 1 (PTHR28638:SF1)
chr3	-	15691546	15691677	ENSBTAT00000060438.1	ENSBTAG00000043446
chr3	+	15715718	15725510	ENSBTAT00000023689.3	ENSBTAG00000017819	PMVK	Phosphomevalonate kinase	PHOSPHOMEVALONATE KINASE (PTHR13101:SF1)
chr3	-	15757389	15757492	ENSBTAT00000062445.1	ENSBTAG00000045012
chr3	+	15781067	15948350	ENSBTAT00000024292.3	ENSBTAG00000018249	KCNN3	Uncharacterized protein	SMALL CONDUCTANCE CALCIUM-ACTIVATED POTASSIUM CHANNEL PROTEIN 3 (PTHR10153:SF40)
chr3	+	32512634	32532412	ENSBTAT00000016798.4	ENSBTAG00000012659	LRIF1	Uncharacterized protein	LIGAND-DEPENDENT NUCLEAR RECEPTOR-INTERACTING FACTOR 1 (PTHR16131:SF2)
chr3	-	32589300	32589404	ENSBTAT00000059083.1	ENSBTAG00000042091
chr3	-	32598407	32637230	ENSBTAT00000008479.3	ENSBTAG00000006466	CD53	Leukocyte surface antigen CD53	LEUKOCYTE SURFACE ANTIGEN CD53 (PTHR19282:SF39)
chr3	+	32851232	32852963	ENSBTAT00000064709.1	ENSBTAG00000047879	KCNA3	Uncharacterized protein	POTASSIUM VOLTAGE-GATED CHANNEL SUBFAMILY A MEMBER 3 (PTHR11537:SF28)
chr3	-	57643205	57674223	ENSBTAT00000023081.5	ENSBTAG00000017357	CLCA4	Chloride channel accessory 4	CALCIUM-ACTIVATED CHLORIDE CHANNEL REGULATOR 4 (PTHR10579:SF2)
chr3	-	57702752	57736671	ENSBTAT00000010730.5	ENSBTAG00000008161	CLCA1	Uncharacterized protein	CALCIUM-ACTIVATED CHLORIDE CHANNEL REGULATOR 1 (PTHR10579:SF52)
chr3	-	57750912	57792193	ENSBTAT00000033512.4	ENSBTAG00000038215	CLCA2	Uncharacterized protein	CALCIUM-ACTIVATED CHLORIDE CHANNEL REGULATOR 2 (PTHR10579:SF66)
chr3	+	57817815	57856926	ENSBTAT00000017157.4	ENSBTAG00000012907	ODF2L	Outer dense fiber protein 2-like	OUTER DENSE FIBER PROTEIN 2-LIKE (PTHR23162:SF7)
chr3	-	58428133	58428880	ENSBTAT00000064651.1	ENSBTAG00000047579
chr3	+	58436759	58436876	ENSBTAT00000064943.1	ENSBTAG00000047052
chr3	+	58512741	58516154	ENSBTAT00000065825.1	ENSBTAG00000048312	unassigned	Uncharacterized protein	0
chr3	+	58564021	58625809	ENSBTAT00000028038.5	ENSBTAG00000021051	ZNHIT6	Uncharacterized protein	BOX C/D SNORNA PROTEIN 1 (PTHR13483:SF3)
chr3	-	58678778	58681686	ENSBTAT00000012977.3	ENSBTAG00000009844	CYR61	Cysteine-rich, angiogenic inducer, 61	PROTEIN CYR61 (PTHR11348:SF18)
chr3	+	58808969	58965541	ENSBTAT00000049235.3	ENSBTAG00000034776	DDAH1	N(G),N(G)-dimethylarginine dimethylaminohydrolase 1	N(G),N(G)-DIMETHYLARGININE DIMETHYLAMINOHYDROLASE 1 (PTHR12737:SF17)
chr3	-	59874335	59892332	ENSBTAT00000013784.4	ENSBTAG00000010445	DNASE2B	Uncharacterized protein	DEOXYRIBONUCLEASE-2-BETA (PTHR10858:SF2)
chr3	+	59893269	59932957	ENSBTAT00000033492.4	ENSBTAG00000024255	UOX	Uricase	URICASE (PTHR42874:SF1)
chr3	-	59964562	60011583	ENSBTAT00000065625.1	ENSBTAG00000048203	SAMD13	Uncharacterized protein	ATHERIN-RELATED (PTHR12247:SF99)
chr3	-	59964562	59969593	ENSBTAT00000010156.2	ENSBTAG00000007724	LOC780805	Putative uncharacterized protein LOC780805	4930503B20RIK PROTEIN (PTHR43948:SF5)
chr3	-	60079840	60167954	ENSBTAT00000050033.3	ENSBTAG00000011953	PRKACB	cAMP-dependent protein kinase catalytic subunit beta	CAMP-DEPENDENT PROTEIN KINASE CATALYTIC SUBUNIT BETA (PTHR24353:SF116)
chr3	+	60346811	60347472	ENSBTAT00000063744.1	ENSBTAG00000046450	EIF1	Eukaryotic translation initiation factor 1	EUKARYOTIC TRANSLATION INITIATION FACTOR 1 (PTHR10388:SF10)
chr3	+	60357481	60449087	ENSBTAT00000004304.4	ENSBTAG00000003322	TTLL7	Uncharacterized protein	TUBULIN POLYGLUTAMYLASE TTLL7 (PTHR12241:SF147)
chr3	-	83298918	83395090	ENSBTAT00000013356.5	ENSBTAG00000010124	ATG4C	Cysteine protease	CYSTEINE PROTEASE ATG4C (PTHR22624:SF38)
chr3	+	83329908	83330015	ENSBTAT00000059718.1	ENSBTAG00000042726
chr3	-	83474567	83474966	ENSBTAT00000064605.1	ENSBTAG00000048179	unassigned	Uncharacterized protein	60S RIBOSOMAL PROTEIN L23 (PTHR11761:SF8)
chr3	+	83494252	83658175	ENSBTAT00000026487.5	ENSBTAG00000019877	DOCK7	Uncharacterized protein	DEDICATOR OF CYTOKINESIS PROTEIN 7 (PTHR23317:SF78)
chr3	-	83537084	83546430	ENSBTAT00000028509.3	ENSBTAG00000021386	ANGPTL3	Angiopoietin-like 3	ANGIOPOIETIN-RELATED PROTEIN 3 (PTHR19143:SF222)
chr3	-	83661016	83672269	ENSBTAT00000027254.4	ENSBTAG00000020451	USP1	Ubiquitin carboxyl-terminal hydrolase 1	UBIQUITIN CARBOXYL-TERMINAL HYDROLASE 1 (PTHR24006:SF674)
chr4	-	407816	432247	ENSBTAT00000004727.5	ENSBTAG00000003625	VSTM2A	Uncharacterized protein	V-SET AND TRANSMEMBRANE DOMAIN-CONTAINING PROTEIN 2A (PTHR12207:SF23)
chr4	-	534789	534896	ENSBTAT00000060435.1	ENSBTAG00000043443
chr4	+	1017735	1017845	ENSBTAT00000065046.1	ENSBTAG00000045735
chr4	+	1268552	1268662	ENSBTAT00000049212.2	ENSBTAG00000045676
chr4	-	24220692	24222563	ENSBTAT00000020978.4	ENSBTAG00000010168	unassigned	Uncharacterized protein	HISTONE-LYSINE N-METHYLTRANSFERASE SETMAR (PTHR46060:SF1)
chr4	-	24492020	24886037	ENSBTAT00000020061.5	ENSBTAG00000015073	ISPD	Isoprenoid synthase domain-containing protein	ISOPRENOID SYNTHASE DOMAIN-CONTAINING PROTEIN (PTHR43015:SF1)
chr4	-	24927682	24931927	ENSBTAT00000007076.3	ENSBTAG00000005377	SOSTDC1	Sclerostin domain containing 1	SCLEROSTIN DOMAIN-CONTAINING PROTEIN 1 (PTHR14903:SF5)
chr4	+	24990979	25050993	ENSBTAT00000048342.3	ENSBTAG00000034091	LRRC72	Leucine-rich repeat-containing protein 72	LEUCINE-RICH REPEAT-CONTAINING PROTEIN 72 (PTHR46759:SF1)
chr4	-	25032854	25050074	ENSBTAT00000065023.1	ENSBTAG00000045648	unassigned	Uncharacterized protein	LEUCINE-RICH REPEAT-CONTAINING PROTEIN 72 (PTHR46759:SF1)
chr4	-	53756423	53854749	ENSBTAT00000028707.4	ENSBTAG00000021543	MDFIC	MDFIC protein	MYOD FAMILY INHIBITOR DOMAIN-CONTAINING PROTEIN (PTHR15304:SF0)
chr4	-	53904094	53904231	ENSBTAT00000060897.1	ENSBTAG00000043905
chr5	+	33932226	33932301	ENSBTAT00000064476.1	ENSBTAG00000046501
chr5	+	34028552	34042996	ENSBTAT00000014749.5	ENSBTAG00000011105	SLC38A2	Sodium-coupled neutral amino acid transporter 2	SODIUM-COUPLED NEUTRAL AMINO ACID TRANSPORTER 2 (PTHR22950:SF207)
chr5	+	34145239	34198996	ENSBTAT00000001147.5	ENSBTAG00000000859	SLC38A1	Uncharacterized protein	SODIUM-COUPLED NEUTRAL AMINO ACID TRANSPORTER 1 (PTHR22950:SF184)
chr5	+	34430402	34480031	ENSBTAT00000002366.4	ENSBTAG00000001810	SCAF11	Uncharacterized protein	PROTEIN SCAF11 (PTHR47048:SF1)
chr5	-	34488353	34583315	ENSBTAT00000014719.5	ENSBTAG00000011087	ARID2	Uncharacterized protein	AT-RICH INTERACTIVE DOMAIN-CONTAINING PROTEIN 2 (PTHR22970:SF14)
chr5	+	90112819	90112889	ENSBTAT00000061900.1	ENSBTAG00000044467
chr5	+	106157908	106169922	ENSBTAT00000016675.1	ENSBTAG00000006800	FGF6	Fibroblast growth factor	FIBROBLAST GROWTH FACTOR 6 (PTHR11486:SF25)
chr5	+	106208178	106216757	ENSBTAT00000008940.4	ENSBTAG00000030343	FGF23	Uncharacterized protein	FIBROBLAST GROWTH FACTOR 23 (PTHR11486:SF69)
chr5	-	106223070	106238040	ENSBTAT00000022146.3	ENSBTAG00000016650	TIGAR	Fructose-2,6-bisphosphatase TIGAR	FRUCTOSE-2,6-BISPHOSPHATASE TIGAR (PTHR46517:SF1)
chr5	-	106253906	106276819	ENSBTAT00000022145.4	ENSBTAG00000016649	CCND2	G1/S-specific cyclin-D2	G1/S-SPECIFIC CYCLIN-D2 (PTHR10177:SF66)
chr5	+	106604204	106638053	ENSBTAT00000049732.3	ENSBTAG00000000275	PARP11	Poly [ADP-ribose] polymerase	POLY [ADP-RIBOSE] POLYMERASE 11 (PTHR45740:SF4)
chr5	+	106690780	106748494	ENSBTAT00000063568.1	ENSBTAG00000018940	unassigned	Uncharacterized protein	EF-HAND CALCIUM-BINDING DOMAIN-CONTAINING PROTEIN 4B (PTHR22621:SF2)
chr5	-	106812248	106852877	ENSBTAT00000012430.4	ENSBTAG00000009447	PRMT8	Uncharacterized protein	PROTEIN ARGININE N-METHYLTRANSFERASE 8 (PTHR11006:SF47)
chr6	+	33228240	33228987	ENSBTAT00000025959.5	ENSBTAG00000019490	unassigned	Uncharacterized protein	60S RIBOSOMAL PROTEIN L7 (PTHR11524:SF12)
chr6	-	33473221	33473374	ENSBTAT00000064772.1	ENSBTAG00000047821	unassigned	Uncharacterized protein	SUBFAMILY NOT NAMED (PTHR36687:SF1)
chr6	+	62877286	62880849	ENSBTAT00000048749.1	ENSBTAG00000034411	SHISA3	Uncharacterized protein	PROTEIN SHISA-3 HOMOLOG (PTHR31395:SF4)
chr6	-	62893172	63128455	ENSBTAT00000014818.5	ENSBTAG00000011156	ATP8A1	Phospholipid-transporting ATPase	PHOSPHOLIPID-TRANSPORTING ATPASE IA (PTHR24092:SF55)
chr7	-	26174297	26197424	ENSBTAT00000035645.3	ENSBTAG00000000341	ISOC1	Isochorismatase domain-containing protein 1	ISOCHORISMATASE DOMAIN-CONTAINING PROTEIN 1 (PTHR14119:SF17)
chr7	-	26237928	26329594	ENSBTAT00000044112.2	ENSBTAG00000004860	SLC27A6	SLC27A6 protein	LONG-CHAIN FATTY ACID TRANSPORT PROTEIN 6 (PTHR43107:SF10)
chr7	+	26697476	26917267	ENSBTAT00000020360.5	ENSBTAG00000015307	FBN2	Uncharacterized protein	FIBRILLIN-2 (PTHR24039:SF26)
chr7	-	47231928	47244897	ENSBTAT00000017427.5	ENSBTAG00000013112	C7H5ORF15	Chromosome 5 open reading frame 15 ortholog	KERATINOCYTE-ASSOCIATED TRANSMEMBRANE PROTEIN 2 (PTHR16502:SF0)
chr7	-	47247743	47273458	ENSBTAT00000017430.4	ENSBTAG00000013113	VDAC1	Voltage-dependent anion-selective channel protein 1	VOLTAGE-DEPENDENT ANION-SELECTIVE CHANNEL PROTEIN 1 (PTHR11743:SF13)
chr7	+	47352222	47384999	ENSBTAT00000001329.5	ENSBTAG00000001002	TCF7	TCF7 protein	TRANSCRIPTION FACTOR 7 (PTHR10373:SF33)
chr7	-	47389356	47401412	ENSBTAT00000035306.4	ENSBTAG00000025191	SKP1	S-phase kinase-associated protein 1	S-PHASE KINASE-ASSOCIATED PROTEIN 1 (PTHR11165:SF24)
chr7	-	47425979	47450747	ENSBTAT00000000596.3	ENSBTAG00000000469	PPP2CA	Serine/threonine-protein phosphatase 2A catalytic subunit alpha isoform	SERINE/THREONINE-PROTEIN PHOSPHATASE 2A CATALYTIC SUBUNIT ALPHA ISOFORM (PTHR45619:SF7)
chr7	+	47450516	47450612	ENSBTAT00000064029.1	ENSBTAG00000048258
chr7	-	47493408	47524776	ENSBTAT00000014574.5	ENSBTAG00000010979	CDKL3	Uncharacterized protein	CYCLIN-DEPENDENT KINASE-LIKE 3 (PTHR24056:SF177)
chr7	+	47528580	47541198	ENSBTAT00000043235.1	ENSBTAG00000010982	UBE2B	Ubiquitin-conjugating enzyme E2 B	UBIQUITIN-CONJUGATING ENZYME E2 B (PTHR24067:SF246)
chr7	-	47554104	47556032	ENSBTAT00000014579.3	ENSBTAG00000010984	CDKN2AIPNL	CDKN2AIP N-terminal-like protein	CDKN2A-INTERACTING PROTEIN-RELATED (PTHR16148:SF11)
chr7	+	47655166	47699037	ENSBTAT00000028903.5	ENSBTAG00000021687	JADE2	Uncharacterized protein	PROTEIN JADE-2 (PTHR13793:SF84)
chr7	-	47717605	47747828	ENSBTAT00000028280.4	ENSBTAG00000021226	SAR1B	GTP-binding protein SAR1b	GTP-BINDING PROTEIN SAR1B (PTHR45684:SF2)
chr7	-	47729752	47729858	ENSBTAT00000060452.1	ENSBTAG00000043460
chr7	+	47754926	47832191	ENSBTAT00000043111.2	ENSBTAG00000018322	SEC24A	Protein transport protein Sec24A	PROTEIN TRANSPORT PROTEIN SEC24A (PTHR13803:SF1)
chr7	+	47837917	47845672	ENSBTAT00000028680.3	ENSBTAG00000021519	CAMLG	Calcium signal-modulating cyclophilin ligand	CALCIUM SIGNAL-MODULATING CYCLOPHILIN LIGAND (PTHR15026:SF0)
chr7	+	47852146	47903296	ENSBTAT00000028682.5	ENSBTAG00000021520	DDX46	Uncharacterized protein	ATP-DEPENDENT RNA HELICASE DDX46-RELATED (PTHR24031:SF25)
chr7	-	65631968	65649628	ENSBTAT00000014782.3	ENSBTAG00000011131	NMUR2	Neuromedin-U receptor 2	NEUROMEDIN-U RECEPTOR 2 (PTHR24243:SF14)
chr7	-	65665987	65666305	ENSBTAT00000060760.2	ENSBTAG00000043768
chr7	+	66385715	66386142	ENSBTAT00000019241.5	ENSBTAG00000027396
chr7	+	69585065	70027839	ENSBTAT00000061429.2	ENSBTAG00000044046	SGCD	Uncharacterized protein	DELTA-SARCOGLYCAN (PTHR12939:SF6)
chr7	+	70213685	70224203	ENSBTAT00000042779.3	ENSBTAG00000030297	MGC137099	Hepatitis A virus cellular receptor 1 N-terminal domain containing protein	HEPATITIS A VIRUS CELLULAR RECEPTOR 1 (PTHR47009:SF1)
chr7	-	70297935	70348692	ENSBTAT00000017547.3	ENSBTAG00000013185	TIMD4	Uncharacterized protein	T-CELL IMMUNOGLOBULIN AND MUCIN DOMAIN-CONTAINING PROTEIN 4 (PTHR46608:SF1)
chr7	-	72843639	72906344	ENSBTAT00000056189.2	ENSBTAG00000025099	RNF145	Uncharacterized protein	RING FINGER PROTEIN 145 (PTHR22763:SF167)
chr7	+	72960643	72980667	ENSBTAT00000011999.3	ENSBTAG00000009103	UBLCP1	Ubiquitin-like domain-containing CTD phosphatase 1	UBIQUITIN-LIKE DOMAIN-CONTAINING CTD PHOSPHATASE 1 (PTHR32054:SF0)
chr7	-	73006706	73017100	ENSBTAT00000006222.4	ENSBTAG00000004741	IL12B	Interleukin-12 subunit beta	INTERLEUKIN-12 SUBUNIT BETA (PTHR23036:SF154)
chr7	-	73155273	73155413	ENSBTAT00000060824.1	ENSBTAG00000043832
chr7	+	74185034	74185133	ENSBTAT00000042209.1	ENSBTAG00000029830
chr7	-	74190854	74190951	ENSBTAT00000060899.1	ENSBTAG00000043907
chr7	-	74334044	74472502	ENSBTAT00000022402.5	ENSBTAG00000016841	ATP10B	Phospholipid-transporting ATPase	PHOSPHOLIPID-TRANSPORTING ATPASE VB-RELATED (PTHR24092:SF79)
chr7	+	75043588	75043969	ENSBTAT00000065110.1	ENSBTAG00000046349	unassigned	Uncharacterized protein	HISTONE H2B TYPE 1-B (PTHR23428:SF28)
chr7	-	75103432	75393342	ENSBTAT00000024736.5	ENSBTAG00000018585	GABRB2	Gamma-aminobutyric acid receptor subunit beta-2	GAMMA-AMINOBUTYRIC ACID RECEPTOR SUBUNIT BETA-2 (PTHR18945:SF221)
chr7	+	79488955	79489035	ENSBTAT00000063987.1	ENSBTAG00000047131
chr7	+	80188340	80188849	ENSBTAT00000065846.1	ENSBTAG00000046080	LOC104968964	Guanine nucleotide-binding protein subunit gamma	GUANINE NUCLEOTIDE-BINDING PROTEIN G(I)/G(S)/G(O) SUBUNIT GAMMA-5 (PTHR13809:SF5)
chr7	-	80345573	80345719	ENSBTAT00000061920.1	ENSBTAG00000044487
chr7	+	80361821	80361924	ENSBTAT00000062553.1	ENSBTAG00000045120
chr8	-	69500591	69604707	ENSBTAT00000027545.5	ENSBTAG00000020665	GFRA2	GDNF family receptor alpha-2	GDNF FAMILY RECEPTOR ALPHA-2 (PTHR10269:SF4)
chr8	+	69506898	69507006	ENSBTAT00000041455.1	ENSBTAG00000029075
chr8	-	69724703	69729317	ENSBTAT00000004337.5	ENSBTAG00000003341	DOK2	Docking protein 2	DOCKING PROTEIN 2 (PTHR21258:SF14)
chr8	+	69738146	69829468	ENSBTAT00000065035.1	ENSBTAG00000047628	XPO7	XPO7 protein	EXPORTIN-7 (PTHR12596:SF11)
chr8	+	69839081	69853632	ENSBTAT00000063487.1	ENSBTAG00000046918	NPM2	Nucleoplasmin 2	NUCLEOPLASMIN-2 (PTHR22747:SF14)
chr8	+	69859520	69864355	ENSBTAT00000065993.1	ENSBTAG00000046951	FGF17	Fibroblast growth factor	FIBROBLAST GROWTH FACTOR 17 (PTHR11486:SF71)
chr8	+	69871348	69896984	ENSBTAT00000065148.1	ENSBTAG00000045887	DMTN	Dematin	DEMATIN (PTHR24213:SF17)
chr8	+	69903280	69918975	ENSBTAT00000036592.4	ENSBTAG00000014361	FAM160B2	Uncharacterized protein	PROTEIN FAM160B2 (PTHR21705:SF9)
chr8	-	69922730	69925053	ENSBTAT00000004527.5	ENSBTAG00000003483	NUDT18	Uncharacterized protein	8-OXO-DGDP PHOSPHATASE NUDT18 (PTHR22769:SF56)
chr8	-	69930955	69946715	ENSBTAT00000015967.4	ENSBTAG00000012036	HR	Uncharacterized protein	LYSINE-SPECIFIC DEMETHYLASE HAIRLESS (PTHR12549:SF4)
chr8	-	69953830	69957840	ENSBTAT00000012505.2	ENSBTAG00000009504	REEP4	Receptor expression-enhancing protein 4	RECEPTOR EXPRESSION-ENHANCING PROTEIN 4 (PTHR12300:SF36)
chr8	-	69964099	69970068	ENSBTAT00000006011.5	ENSBTAG00000004578	LGI3	Uncharacterized protein	LEUCINE-RICH REPEAT LGI FAMILY MEMBER 3 (PTHR24367:SF10)
chr8	+	69976551	69979463	ENSBTAT00000016672.3	ENSBTAG00000012560	SFTPC	Pulmonary surfactant-associated protein C	PULMONARY SURFACTANT-ASSOCIATED PROTEIN C (PTHR10800:SF4)
chr8	+	69980324	70027825	ENSBTAT00000001218.5	ENSBTAG00000000917	BMP1	Metalloendopeptidase	BONE MORPHOGENETIC PROTEIN 1 (PTHR45645:SF24)
chr8	-	70033837	70046045	ENSBTAT00000020921.5	ENSBTAG00000015757	PHYHIP	Phytanoyl-CoA hydroxylase-interacting protein	PHYTANOYL-COA HYDROXYLASE-INTERACTING PROTEIN (PTHR15698:SF9)
chr8	-	70060383	70060465	ENSBTAT00000042140.3	ENSBTAG00000029761
chr8	+	70060558	70066835	ENSBTAT00000013251.3	ENSBTAG00000010036	POLR3D	DNA-directed RNA polymerase III subunit RPC4	DNA-DIRECTED RNA POLYMERASE III SUBUNIT RPC4 (PTHR13408:SF0)
chr8	+	70094805	70175916	ENSBTAT00000021039.5	ENSBTAG00000015835	PIWIL2	Uncharacterized protein	PIWI-LIKE PROTEIN 2 (PTHR22891:SF111)
chr10	+	610853	933224	ENSBTAT00000050344.3	ENSBTAG00000035858	MCC	MCC protein	COLORECTAL MUTANT CANCER PROTEIN (PTHR23347:SF4)
chr10	-	6470851	6529411	ENSBTAT00000048409.3	ENSBTAG00000024878	unassigned	Uncharacterized protein	ANKYRIN REPEAT DOMAIN-CONTAINING PROTEIN 31-RELATED (PTHR24176:SF14)
chr10	+	6578920	6579013	ENSBTAT00000062242.1	ENSBTAG00000044809
chr10	+	6669362	6669499	ENSBTAT00000040969.1	ENSBTAG00000028588
chr10	+	6692477	6713106	ENSBTAT00000010315.4	ENSBTAG00000007840	HMGCR	3-hydroxy-3-methylglutaryl-coenzyme A reductase	3-HYDROXY-3-METHYLGLUTARYL-COENZYME A REDUCTASE (PTHR10572:SF2)
chr10	-	6725116	6853171	ENSBTAT00000000092.4	ENSBTAG00000000081	COL4A3BP	Collagen type IV alpha-3-binding protein	COLLAGEN TYPE IV ALPHA-3-BINDING PROTEIN (PTHR10219:SF71)
chr10	+	6896502	6935034	ENSBTAT00000005265.5	ENSBTAG00000004028	POLK	POLK protein	DNA POLYMERASE KAPPA (PTHR11076:SF33)
chr10	-	52673545	52771273	ENSBTAT00000002839.4	ENSBTAG00000002194	MYZAP	Uncharacterized protein	MYOCARDIAL ZONULA ADHERENS PROTEIN (PTHR23171:SF2)
chr10	-	52835255	52941952	ENSBTAT00000035934.3	ENSBTAG00000008575	CGNL1	Uncharacterized protein	CINGULIN-LIKE PROTEIN 1 (PTHR46349:SF2)
chr10	-	53089214	53481049	ENSBTAT00000035927.4	ENSBTAG00000002586	TCF12	Uncharacterized protein	TRANSCRIPTION FACTOR 12 (PTHR11793:SF11)
chr11	+	29247948	29368844	ENSBTAT00000046196.2	ENSBTAG00000032558	TTC7A	Uncharacterized protein	TETRATRICOPEPTIDE REPEAT PROTEIN 7A (PTHR23083:SF475)
chr11	-	29424995	29432052	ENSBTAT00000002055.5	ENSBTAG00000001575	CALM1	Uncharacterized protein	CALMODULIN (PTHR23050:SF311)
chr11	+	29626086	29636759	ENSBTAT00000008487.5	ENSBTAG00000006474	EPCAM	Epithelial cell adhesion molecule	EPITHELIAL CELL ADHESION MOLECULE (PTHR14168:SF2)
chr11	-	29645317	29645452	ENSBTAT00000059127.1	ENSBTAG00000042135
chr11	+	29648304	29730536	ENSBTAT00000003556.4	ENSBTAG00000002742	MSH2	DNA mismatch repair protein Msh2	DNA MISMATCH REPAIR PROTEIN MSH2 (PTHR11361:SF35)
chr11	-	29759819	29808312	ENSBTAT00000023260.2	ENSBTAG00000017500	KCNK12	Uncharacterized protein	POTASSIUM CHANNEL SUBFAMILY K MEMBER 12 (PTHR11003:SF11)
chr12	+	68076713	68077964	ENSBTAT00000035516.3	ENSBTAG00000025307
chr12	+	68232525	68740385	ENSBTAT00000054389.1	ENSBTAG00000040347	GPC6	Glypican 6	0
chr12	+	73574461	73704802	ENSBTAT00000035482.4	ENSBTAG00000046041	LOC100299180	Uncharacterized protein	ATP-BINDING CASSETTE SUB-FAMILY C MEMBER 13-RELATED (PTHR24223:SF357)
chr12	+	73890111	73977633	ENSBTAT00000010182.5	ENSBTAG00000047764	unassigned	Uncharacterized protein	ATP-BINDING CASSETTE SUB-FAMILY C MEMBER 13-RELATED (PTHR24223:SF357)
chr12	-	74198711	74199129	ENSBTAT00000052551.2	ENSBTAG00000047360
chr12	+	74816044	74978179	ENSBTAT00000035479.3	ENSBTAG00000023309	LOC509854	Uncharacterized protein	ATP-BINDING CASSETTE SUB-FAMILY C MEMBER 13-RELATED (PTHR24223:SF357)
chr12	+	75457896	75536848	ENSBTAT00000036965.4	ENSBTAG00000026070	unassigned	Uncharacterized protein	ATP-BINDING CASSETTE SUB-FAMILY C MEMBER 13-RELATED (PTHR24223:SF357)
chr12	+	75664651	75870596	ENSBTAT00000035484.4	ENSBTAG00000039714	LOC523126	Uncharacterized protein	ATP-BINDING CASSETTE SUB-FAMILY C MEMBER 13-RELATED (PTHR24223:SF357)
chr12	+	76758753	76864800	ENSBTAT00000056559.1	ENSBTAG00000003568	CLDN10	Claudin-10	CLAUDIN-10 (PTHR12002:SF13)
chr12	-	76867833	76922959	ENSBTAT00000004643.5	ENSBTAG00000003569	DZIP1	Uncharacterized protein	ZINC FINGER PROTEIN DZIP1 (PTHR21502:SF5)
chr12	+	76958977	77024110	ENSBTAT00000016001.5	ENSBTAG00000012065	DNAJC3	DnaJ homolog subfamily C member 3	DNAJ HOMOLOG SUBFAMILY C MEMBER 3 (PTHR44140:SF3)
chr12	-	77032585	77176916	ENSBTAT00000005775.4	ENSBTAG00000004401	UGGT2	Uncharacterized protein	UDP-GLUCOSE:GLYCOPROTEIN GLUCOSYLTRANSFERASE 2 (PTHR11226:SF1)
chr12	+	77227237	77228026	ENSBTAT00000064549.1	ENSBTAG00000047881	unassigned	Uncharacterized protein	SUBFAMILY NOT NAMED (PTHR12812:SF7)
chr13	+	789379	1695139	ENSBTAT00000049812.3	ENSBTAG00000008338	PLCB1	1-phosphatidylinositol 4,5-bisphosphate phosphodiesterase beta-1	1-PHOSPHATIDYLINOSITOL 4,5-BISPHOSPHATE PHOSPHODIESTERASE BETA-1 (PTHR10336:SF12)
chr13	+	1221601	1221691	ENSBTAT00000062278.1	ENSBTAG00000044845
chr13	-	18047208	18075549	ENSBTAT00000022964.2	ENSBTAG00000017278
chr13	+	18094998	18177768	ENSBTAT00000039490.3	ENSBTAG00000005136	ABI1	Abl-interactor 1	ABL INTERACTOR 1 (PTHR10460:SF2)
chr13	-	18182706	18224123	ENSBTAT00000008576.5	ENSBTAG00000006529	PDSS1	Decaprenyl diphdsphate synthase subunit1	DECAPRENYL-DIPHOSPHATE SYNTHASE SUBUNIT 1 (PTHR12001:SF47)
chr13	-	18259067	18334728	ENSBTAT00000016629.3	ENSBTAG00000012526	APBB1IP	Amyloid beta (A4) protein-binding, family B, member 1 interacting protein	AMYLOID BETA A4 PRECURSOR PROTEIN-BINDING FAMILY B MEMBER 1-INTERACTING PROTEIN (PTHR11243:SF14)
chr13	-	18359844	18395890	ENSBTAT00000007220.5	ENSBTAG00000005492	CCNY	CCNY protein	CYCLIN-Y (PTHR14248:SF33)
chr13	-	18496783	18563503	ENSBTAT00000021381.4	ENSBTAG00000016060	CREM	cAMP-responsive element modulator	CAMP-RESPONSIVE ELEMENT MODULATOR (PTHR45879:SF4)
chr13	+	18592917	18664294	ENSBTAT00000055001.2	ENSBTAG00000007133	CUL2	CUL2 protein	CULLIN-2 (PTHR11932:SF123)
chr13	+	18982014	19337608	ENSBTAT00000019972.5	ENSBTAG00000014991	PARD3	Uncharacterized protein	PARTITIONING DEFECTIVE 3 HOMOLOG (PTHR16484:SF10)
chr13	-	33291609	33369610	ENSBTAT00000029347.5	ENSBTAG00000022003	NSUN6	Uncharacterized protein	METHYLTRANSFERASE NSUN6-RELATED (PTHR22807:SF34)
chr13	+	33451678	33518736	ENSBTAT00000002038.5	ENSBTAG00000001552	EPC1	Enhancer of polycomb homolog	ENHANCER OF POLYCOMB HOMOLOG 1 (PTHR14898:SF6)
chr13	+	33451889	33451972	ENSBTAT00000060831.1	ENSBTAG00000043839
chr13	+	33619258	33665129	ENSBTAT00000033899.4	ENSBTAG00000002280	KIF5B	Kinesin-like protein	KINESIN-1 HEAVY CHAIN (PTHR24115:SF513)
chr13	+	33672328	33672439	ENSBTAT00000061690.1	ENSBTAG00000044257
chr13	+	33713675	33830939	ENSBTAT00000016846.4	ENSBTAG00000012677	ARHGAP12	ARHGAP12 protein	RHO GTPASE-ACTIVATING PROTEIN 12 (PTHR23176:SF107)
chr14	-	1445333	1456750	ENSBTAT00000052907.2	ENSBTAG00000016203	ZNF16	Uncharacterized protein	ZINC FINGER PROTEIN 572 (PTHR24399:SF25)
chr14	+	1487365	1489409	ENSBTAT00000001168.4	ENSBTAG00000000879	C8orf33	Uncharacterized protein	UPF0488 PROTEIN C8ORF33 (PTHR13602:SF2)
chr14	-	1491983	1497904	ENSBTAT00000049839.3	ENSBTAG00000012353
chr14	-	1505029	1507633	ENSBTAT00000037367.3	ENSBTAG00000026327	RPL8	60S ribosomal protein L8	60S RIBOSOMAL PROTEIN L8 (PTHR13691:SF16)
chr14	+	1517534	1523303	ENSBTAT00000037366.4	ENSBTAG00000018456	ZNF7	Uncharacterized protein	ZINC FINGER PROTEIN 7 (PTHR24377:SF189)
chr14	-	1531490	1533526	ENSBTAT00000024561.1	ENSBTAG00000018455	COMMD5	COMM domain-containing protein 5	COMM DOMAIN-CONTAINING PROTEIN 5 (PTHR15666:SF1)
chr14	+	1563865	1600378	ENSBTAT00000037363.4	ENSBTAG00000007186	ARHGAP39	Uncharacterized protein	RHO GTPASE-ACTIVATING PROTEIN 39 (PTHR45876:SF1)
chr14	+	1566932	1567001	ENSBTAT00000062911.1	ENSBTAG00000045478
chr14	+	1602473	1605012	ENSBTAT00000006544.4	ENSBTAG00000046031	unassigned	UPF0598 protein C8orf82 homolog	UPF0598 PROTEIN C8ORF82 (PTHR31449:SF3)
chr14	+	1604104	1609477	ENSBTAT00000006543.4	ENSBTAG00000004970	LRRC24	LRRC24 protein	LEUCINE-RICH REPEAT-CONTAINING PROTEIN 24 (PTHR24373:SF269)
chr14	-	1610262	1613725	ENSBTAT00000006542.4	ENSBTAG00000004969	LRRC14	Leucine-rich repeat-containing protein 14	LEUCINE-RICH REPEAT-CONTAINING PROTEIN 14 (PTHR14224:SF9)
chr14	+	1614026	1620509	ENSBTAT00000056581.2	ENSBTAG00000010276	RECQL4	RECQL4 protein	ATP-DEPENDENT DNA HELICASE Q4 (PTHR13710:SF108)
chr14	-	1620569	1622643	ENSBTAT00000055203.2	ENSBTAG00000007838	MFSD3	MFSD3 protein	MAJOR FACILITATOR SUPERFAMILY DOMAIN-CONTAINING PROTEIN 3 (PTHR12778:SF10)
chr14	-	1623902	1626907	ENSBTAT00000010309.4	ENSBTAG00000007835	GPT	Alanine aminotransferase 1	ALANINE AMINOTRANSFERASE 1 (PTHR11751:SF308)
chr14	-	1628813	1633988	ENSBTAT00000010306.5	ENSBTAG00000007834	PPP1R16A	Uncharacterized protein	PROTEIN PHOSPHATASE 1 REGULATORY SUBUNIT 16A (PTHR24186:SF7)
chr14	+	1654700	1656256	ENSBTAT00000006249.5	ENSBTAG00000004761	FOXH1	Uncharacterized protein	FORKHEAD BOX PROTEIN H1 (PTHR47316:SF1)
chr14	-	1656949	1663804	ENSBTAT00000010194.5	ENSBTAG00000007753	KIFC2	Kinesin-like protein	KINESIN-LIKE PROTEIN KIFC2 (PTHR24115:SF479)
chr14	+	1663922	1677519	ENSBTAT00000037358.3	ENSBTAG00000035254	CYHR1	Cysteine and histidine-rich protein 1	CYSTEINE AND HISTIDINE-RICH PROTEIN 1 (PTHR23059:SF4)
chr14	+	1681493	1692498	ENSBTAT00000010191.4	ENSBTAG00000007749	TONSL	Tonsoku-like protein	TONSOKU-LIKE PROTEIN (PTHR46358:SF1)
chr14	+	1693640	1698490	ENSBTAT00000054515.2	ENSBTAG00000026320	VPS28	Vacuolar protein sorting-associated protein 28 homolog	VACUOLAR PROTEIN SORTING-ASSOCIATED PROTEIN 28 HOMOLOG (PTHR12937:SF0)
chr14	+	1719731	1724220	ENSBTAT00000012255.5	ENSBTAG00000046026	SLC39A4	Zinc transporter ZIP4	ZINC TRANSPORTER ZIP4 (PTHR12191:SF21)
chr14	+	1728206	1742670	ENSBTAT00000011004.5	ENSBTAG00000008355	CPSF1	Cleavage and polyadenylation specificity factor subunit 1	CLEAVAGE AND POLYADENYLATION SPECIFICITY FACTOR SUBUNIT 1 (PTHR10644:SF2)
chr14	-	1742713	1756301	ENSBTAT00000014692.5	ENSBTAG00000011064	ADCK5	Uncharacterized protein	AARF DOMAIN-CONTAINING KINASE 5 (PTHR43173:SF7)
chr14	-	1763993	1766621	ENSBTAT00000001142.3	ENSBTAG00000000857	GPR172B	G protein-coupled receptor 172B	SOLUTE CARRIER FAMILY 52, RIBOFLAVIN TRANSPORTER, MEMBER 1 (PTHR12929:SF1)
chr14	+	1766766	1769754	ENSBTAT00000001141.5	ENSBTAG00000000856	FBXL6	Uncharacterized protein	F-BOX/LRR-REPEAT PROTEIN 6 (PTHR16134:SF28)
chr14	+	1770659	1772329	ENSBTAT00000049648.2	ENSBTAG00000035158	TMEM249	Uncharacterized protein	TRANSMEMBRANE PROTEIN 249 (PTHR35442:SF1)
chr14	+	1782900	1788087	ENSBTAT00000064865.1	ENSBTAG00000046208	SCRT1	Uncharacterized protein	TRANSCRIPTIONAL REPRESSOR SCRATCH 1 (PTHR24388:SF60)
chr14	+	1795350	1804562	ENSBTAT00000037423.4	ENSBTAG00000026356	DGAT1	O-acyltransferase	DIACYLGLYCEROL O-ACYLTRANSFERASE 1 (PTHR10408:SF7)
chr14	-	1806080	1825793	ENSBTAT00000027654.5	ENSBTAG00000020751	HSF1	Heat shock factor protein 1	HEAT SHOCK FACTOR PROTEIN 1 (PTHR10015:SF274)
chr14	+	1825981	1844587	ENSBTAT00000012938.5	ENSBTAG00000009811	BOP1	Ribosome biogenesis protein BOP1	RIBOSOME BIOGENESIS PROTEIN BOP1 (PTHR17605:SF0)
chr14	-	1838134	1840081	ENSBTAT00000012942.5	ENSBTAG00000009816	SCX	Uncharacterized protein	BASIC HELIX-LOOP-HELIX TRANSCRIPTION FACTOR SCLERAXIS (PTHR23349:SF5)
chr14	-	1844663	1894424	ENSBTAT00000037418.4	ENSBTAG00000014458	MROH1	Maestro heat-like repeat-containing protein family member 1	MAESTRO HEAT-LIKE REPEAT-CONTAINING PROTEIN FAMILY MEMBER 1 (PTHR23120:SF13)
chr14	-	1883848	1883971	ENSBTAT00000061839.1	ENSBTAG00000044406
chr14	+	1901562	1903852	ENSBTAT00000056792.1	ENSBTAG00000039978	unassigned	Uncharacterized protein	TESTIS-SPECIFIC SERINE/THREONINE-PROTEIN KINASE 5 (PTHR24343:SF301)
chr14	-	1905128	1907245	ENSBTAT00000020019.4	ENSBTAG00000039705	HGH1	Uncharacterized protein	PROTEIN HGH1 HOMOLOG (PTHR13387:SF9)
chr14	-	1913047	1921667	ENSBTAT00000000855.5	ENSBTAG00000000658	WDR97	Uncharacterized protein	WD REPEAT-CONTAINING PROTEIN 97 (PTHR45532:SF1)
chr14	-	1921783	1924818	ENSBTAT00000049576.3	ENSBTAG00000012242	MAF1	Repressor of RNA polymerase III transcription MAF1 homolog	REPRESSOR OF RNA POLYMERASE III TRANSCRIPTION MAF1 HOMOLOG (PTHR22504:SF0)
chr14	+	1925025	1929354	ENSBTAT00000049670.2	ENSBTAG00000012235	SHARPIN	Sharpin	SHARPIN (PTHR22770:SF36)
chr14	-	1930185	1932580	ENSBTAT00000016224.5	ENSBTAG00000012232	CYC1	Cytochrome c1, heme protein, mitochondrial	CYTOCHROME C1, HEME PROTEIN, MITOCHONDRIAL (PTHR10266:SF3)
chr14	-	1942671	1945910	ENSBTAT00000019453.3	ENSBTAG00000014610	GPAA1	Anchor attachment protein 1	GLYCOSYLPHOSPHATIDYLINOSITOL ANCHOR ATTACHMENT 1 PROTEIN (PTHR13304:SF0)
chr14	-	1947197	1949074	ENSBTAT00000019451.3	ENSBTAG00000014607	EXOSC4	Exosome complex component RRP41	EXOSOME COMPLEX COMPONENT RRP41 (PTHR11953:SF0)
chr14	+	1957553	1966646	ENSBTAT00000022981.4	ENSBTAG00000017281	OPLAH	5-oxoprolinase	5-OXOPROLINASE (PTHR11365:SF2)
chr14	-	1966291	1968825	ENSBTAT00000049643.2	ENSBTAG00000015040	SMPD5	Uncharacterized protein	MCG22096 (PTHR16320:SF9)
chr14	-	1970918	1998401	ENSBTAT00000037416.4	ENSBTAG00000026350	SPATC1	Uncharacterized protein	SPERIOLIN (PTHR22192:SF16)
chr14	-	2018558	2021709	ENSBTAT00000000410.5	ENSBTAG00000000312	0	Protein lifeguard 1	PROTEIN LIFEGUARD 1 (PTHR23291:SF16)
chr14	+	2024712	2031386	ENSBTAT00000012765.4	ENSBTAG00000009677	PARP10	Poly [ADP-ribose] polymerase	POLY [ADP-RIBOSE] POLYMERASE 10 (PTHR14453:SF53)
chr14	+	2054916	2088261	ENSBTAT00000015828.4	ENSBTAG00000011922	PLEC	Uncharacterized protein	PLECTIN (PTHR23169:SF20)
chr14	+	2071850	2071925	ENSBTAT00000061696.1	ENSBTAG00000044263
chr14	+	2133424	2146844	ENSBTAT00000065585.1	ENSBTAG00000045727
chr14	+	2152611	2159648	ENSBTAT00000010627.5	ENSBTAG00000008079	NRBP2	Uncharacterized protein	NUCLEAR RECEPTOR-BINDING PROTEIN 2 (PTHR13902:SF53)
chr14	+	2164998	2177241	ENSBTAT00000002882.3	ENSBTAG00000037493	PUF60	Poly(U)-binding-splicing factor PUF60	POLY(U)-BINDING-SPLICING FACTOR PUF60 (PTHR47330:SF1)
chr14	+	2178231	2201042	ENSBTAT00000011082.5	ENSBTAG00000008421	SCRIB	Uncharacterized protein	PROTEIN SCRIBBLE HOMOLOG (PTHR23119:SF41)
chr14	+	2227349	2232020	ENSBTAT00000019225.3	ENSBTAG00000038682	FAM83H	Uncharacterized protein	PROTEIN FAM83H (PTHR16181:SF8)
chr14	-	2235033	2240765	ENSBTAT00000026467.5	ENSBTAG00000019864	MAPK15	Mitogen-activated protein kinase	MITOGEN-ACTIVATED PROTEIN KINASE 15 (PTHR24055:SF79)
chr14	+	2253176	2254950	ENSBTAT00000055905.2	ENSBTAG00000040360	CCDC166	Uncharacterized protein	COILED-COIL DOMAIN-CONTAINING PROTEIN 166 (PTHR14845:SF4)
chr14	-	2624757	2628462	ENSBTAT00000022654.4	ENSBTAG00000017040	LY6E	Lymphocyte antigen 6 complex, locus E	LYMPHOCYTE ANTIGEN 6E (PTHR16983:SF13)
chr14	+	2705111	2710148	ENSBTAT00000055451.2	ENSBTAG00000004596	LOC787647	Uncharacterized protein	CYTOCHROME P450 11B2, MITOCHONDRIAL (PTHR24279:SF1)
chr14	-	2715415	2742638	ENSBTAT00000006031.4	ENSBTAG00000004595	GML	Uncharacterized protein	GLYCOSYL-PHOSPHATIDYLINOSITOL-ANCHORED MOLECULE-LIKE PROTEIN (PTHR15049:SF2)
chr14	-	2755205	2762197	ENSBTAT00000048878.1	ENSBTAG00000000158	LY6K	Uncharacterized protein	LYMPHOCYTE ANTIGEN 6K (PTHR15049:SF1)
chr14	+	2770550	2775475	ENSBTAT00000006034.5	ENSBTAG00000037824	unassigned	Uncharacterized protein	CYTOCHROME P450 11B2, MITOCHONDRIAL (PTHR24279:SF1)
chr14	+	2801382	2803020	ENSBTAT00000048872.3	ENSBTAG00000034498	LY6D	Lymphocyte antigen 6D	LYMPHOCYTE ANTIGEN 6D (PTHR16982:SF2)
chr14	+	2814586	2816685	ENSBTAT00000007573.3	ENSBTAG00000005762	LYNX1	Ly-6/neurotoxin-like protein 1	0
chr14	+	2829284	2831334	ENSBTAT00000021572.3	ENSBTAG00000016210	LYPD2	Uncharacterized protein	LY6/PLAUR DOMAIN-CONTAINING PROTEIN 2 (PTHR10036:SF11)
chr14	+	2834780	2835985	ENSBTAT00000048865.3	ENSBTAG00000016209	SLURP1	Uncharacterized protein	SECRETED LY-6/UPAR-RELATED PROTEIN 1 (PTHR10036:SF10)
chr14	-	2839179	2842655	ENSBTAT00000006673.4	ENSBTAG00000005063	THEM6	Protein THEM6	PROTEIN THEM6 (PTHR12475:SF4)
chr14	-	2854603	2856167	ENSBTAT00000065704.1	ENSBTAG00000047022	PSCA	Uncharacterized protein	PROSTATE STEM CELL ANTIGEN (PTHR16983:SF1)
chr14	+	2892787	2893978	ENSBTAT00000028836.4	ENSBTAG00000021639	ARC	Uncharacterized protein	ACTIVITY-REGULATED CYTOSKELETON-ASSOCIATED PROTEIN (PTHR15962:SF0)
chr14	+	2915387	2937057	ENSBTAT00000037390.4	ENSBTAG00000026340	unassigned	Uncharacterized protein	MCG2797 (PTHR23120:SF3)
chr14	-	2948971	3014380	ENSBTAT00000008376.5	ENSBTAG00000006385	ADGRB1	Uncharacterized protein	BRAIN-SPECIFIC ANGIOGENESIS INHIBITOR 1 (PTHR12011:SF39)
chr14	+	3054762	3171546	ENSBTAT00000013156.4	ENSBTAG00000009974	TSNARE1	TSNARE1 protein	T-SNARE DOMAIN-CONTAINING PROTEIN 1 (PTHR19957:SF212)
chr14	+	3870892	4065010	ENSBTAT00000064860.1	ENSBTAG00000009578	PTK2	Uncharacterized protein	FOCAL ADHESION KINASE 1 (PTHR24418:SF78)
chr14	+	4030314	4030394	ENSBTAT00000042244.2	ENSBTAG00000029865
chr14	+	4085145	4168483	ENSBTAT00000002068.5	ENSBTAG00000001579	EIF2C2	Protein argonaute-2	PROTEIN ARGONAUTE-2 (PTHR22891:SF59)
chr14	-	4182521	4185763	ENSBTAT00000026936.3	ENSBTAG00000020226	CHRAC1	Chromatin accessibility complex 1	CHROMATIN ACCESSIBILITY COMPLEX PROTEIN 1 (PTHR10252:SF54)
chr14	+	4229511	4616552	ENSBTAT00000037373.3	ENSBTAG00000013955	TRAPPC9	Trafficking protein particle complex subunit 9	TRAFFICKING PROTEIN PARTICLE COMPLEX SUBUNIT 9 (PTHR21512:SF5)
chr14	+	4295225	4295353	ENSBTAT00000062804.1	ENSBTAG00000045371
chr14	+	4644331	4741649	ENSBTAT00000063834.1	ENSBTAG00000047488	KCNK9	Uncharacterized protein	POTASSIUM CHANNEL SUBFAMILY K MEMBER 9 (PTHR11003:SF75)
chr15	+	29093383	29102483	ENSBTAT00000006870.4	ENSBTAG00000005215	IL10RA	Uncharacterized protein	INTERLEUKIN-10 RECEPTOR SUBUNIT ALPHA (PTHR20859:SF43)
chr15	+	29140969	29141096	ENSBTAT00000059228.1	ENSBTAG00000042236
chr15	+	29193485	29233495	ENSBTAT00000055576.1	ENSBTAG00000021518	TMPRSS4	TMPRSS4 protein	TRANSMEMBRANE PROTEASE SERINE 4 (PTHR24253:SF31)
chr15	-	29257447	29277309	ENSBTAT00000017826.5	ENSBTAG00000039340	SCN4B	Sodium channel subunit beta-4	SODIUM CHANNEL SUBUNIT BETA-4 (PTHR13869:SF14)
chr15	-	29291351	29303246	ENSBTAT00000021229.3	ENSBTAG00000033529	SCN2B	Sodium channel, voltage-gated, type II, beta-like	SODIUM CHANNEL SUBUNIT BETA-2 (PTHR13869:SF3)
chr15	-	29313735	29344970	ENSBTAT00000021233.4	ENSBTAG00000023283	AMICA1	AMICA1 protein	JUNCTIONAL ADHESION MOLECULE-LIKE (PTHR13869:SF22)
chr15	-	29345978	29376614	ENSBTAT00000001630.5	ENSBTAG00000001233	MPZL3	Myelin protein zero-like protein 3	MYELIN PROTEIN ZERO-LIKE PROTEIN 3 (PTHR13869:SF20)
chr15	-	29378621	29389165	ENSBTAT00000001633.1	ENSBTAG00000033510	MPZL2	Myelin protein zero-like protein 2	MYELIN PROTEIN ZERO-LIKE PROTEIN 2 (PTHR13869:SF21)
chr15	+	29441564	29452179	ENSBTAT00000020859.4	ENSBTAG00000015710	CD3E	T-cell surface glycoprotein CD3 epsilon chain	T-CELL SURFACE GLYCOPROTEIN CD3 EPSILON CHAIN (PTHR10570:SF9)
chr15	-	29456450	29460605	ENSBTAT00000008462.4	ENSBTAG00000006452	CD3D	T-cell surface glycoprotein CD3 delta chain	T-CELL SURFACE GLYCOPROTEIN CD3 DELTA CHAIN (PTHR10570:SF5)
chr15	+	29462575	29469747	ENSBTAT00000046953.3	ENSBTAG00000006453	CD3G	T-cell surface glycoprotein CD3 gamma chain	T-CELL SURFACE GLYCOPROTEIN CD3 GAMMA CHAIN (PTHR10570:SF8)
chr15	+	29476821	29516720	ENSBTAT00000026289.4	ENSBTAG00000019725	UBE4A	Ubiquitin conjugation factor E4 A	UBIQUITIN CONJUGATION FACTOR E4 A (PTHR13931:SF2)
chr15	-	29483437	29483544	ENSBTAT00000066215.1	ENSBTAG00000047070
chr15	+	29521979	29530109	ENSBTAT00000009643.5	ENSBTAG00000007332	ATP5L	ATP synthase subunit g, mitochondrial	ATP SYNTHASE SUBUNIT G, MITOCHONDRIAL-RELATED (PTHR12386:SF12)
chr15	+	29667706	29715637	ENSBTAT00000024084.5	ENSBTAG00000018093	KMT2A	Histone-lysine N-methyltransferase 2A	HISTONE-LYSINE N-METHYLTRANSFERASE 2A (PTHR45838:SF2)
chr15	-	29686489	29686623	ENSBTAT00000059370.1	ENSBTAG00000042378
chr15	+	29720789	29725202	ENSBTAT00000019835.2	ENSBTAG00000014899	TTC36	Tetratricopeptide repeat protein 36	TETRATRICOPEPTIDE REPEAT PROTEIN 36 (PTHR21405:SF0)
chr15	+	29725505	29729852	ENSBTAT00000017194.4	ENSBTAG00000012940	TMEM25	TMEM25 protein	TRANSMEMBRANE PROTEIN 25 (PTHR47224:SF1)
chr16	-	29624571	29655286	ENSBTAT00000003701.5	ENSBTAG00000002854	TMEM63A	TMEM63A protein	CSC1-LIKE PROTEIN 1 (PTHR13018:SF24)
chr16	-	29663582	29666431	ENSBTAT00000003702.3	ENSBTAG00000002855	LEFTY2	Uncharacterized protein	LEFTY1-RELATED (PTHR11848:SF226)
chr16	-	29695733	29699696	ENSBTAT00000000047.4	ENSBTAG00000005835	PYCR2	Pyrroline-5-carboxylate reductase 2	PYRROLINE-5-CARBOXYLATE REDUCTASE 2 (PTHR11645:SF4)
chr16	-	29717219	29721104	ENSBTAT00000051964.2	ENSBTAG00000037896	LOC100336971	Uncharacterized protein	LEFTY1-RELATED (PTHR11848:SF226)
chr16	-	29758141	29773642	ENSBTAT00000016992.5	ENSBTAG00000012787	SDE2	Uncharacterized protein	PROTEIN SDE2 HOMOLOG (PTHR12786:SF1)
chr16	+	29832590	29840787	ENSBTAT00000034186.3	ENSBTAG00000024561	0	Histone H3	3;H3F3A;ortholog
chr16	-	29911423	29949907	ENSBTAT00000017450.5	ENSBTAG00000013128	ACBD3	Uncharacterized protein	GOLGI RESIDENT PROTEIN GCP60 (PTHR22973:SF11)
chr16	+	29986412	29988254	ENSBTAT00000047295.3	ENSBTAG00000002139	MIXL1	Uncharacterized protein	HOMEOBOX PROTEIN MIXL1 (PTHR47656:SF1)
chr16	-	29993987	30067842	ENSBTAT00000047257.3	ENSBTAG00000033267	LIN9	Uncharacterized protein	PROTEIN LIN-9 HOMOLOG (PTHR21689:SF2)
chr16	-	30119201	30160574	ENSBTAT00000001113.4	ENSBTAG00000000837	PARP1	Poly [ADP-ribose] polymerase	POLY [ADP-RIBOSE] POLYMERASE 1 (PTHR10459:SF80)
chr16	+	30214934	30215409	ENSBTAT00000046574.3	ENSBTAG00000047233	unassigned	Uncharacterized protein	HISTONE H2B TYPE 1-B (PTHR23428:SF28)
chr16	+	30304539	30359147	ENSBTAT00000034185.3	ENSBTAG00000024560	MGC151592	MGC151592 protein	PROTEIN STUM HOMOLOG (PTHR21676:SF1)
chr16	-	30379089	30379491	ENSBTAT00000066201.1	ENSBTAG00000033252	unassigned	Uncharacterized protein	DNA-DIRECTED RNA POLYMERASES I AND III SUBUNIT RPAC2 (PTHR13946:SF28)
chr16	-	30390091	30490348	ENSBTAT00000025755.4	ENSBTAG00000019339	unassigned	Kinase	INOSITOL-TRISPHOSPHATE 3-KINASE B (PTHR12400:SF4)
chr16	+	69443237	69620712	ENSBTAT00000017685.3	ENSBTAG00000013298	PLA2G4A	Cytosolic phospholipase A2	CYTOSOLIC PHOSPHOLIPASE A2 (PTHR10728:SF13)
chr16	-	69865017	70009106	ENSBTAT00000005781.3	ENSBTAG00000004407	Kcnk2	Potassium channel subfamily K member 2	POTASSIUM CHANNEL SUBFAMILY K MEMBER 2 (PTHR11003:SF21)
chr16	-	70267199	70267306	ENSBTAT00000059766.1	ENSBTAG00000042774
chr16	-	70439847	70501645	ENSBTAT00000033913.4	ENSBTAG00000024449	CENPF	Uncharacterized protein	CENTROMERE PROTEIN F (PTHR18874:SF10)
chr16	-	72241104	72445379	ENSBTAT00000001565.5	ENSBTAG00000001181	RPS6KC1	Uncharacterized protein	RIBOSOMAL PROTEIN S6 KINASE DELTA-1 (PTHR15508:SF2)
chr17	+	13286958	13327626	ENSBTAT00000026452.5	ENSBTAG00000019857	OTUD4	Uncharacterized protein	OTU DOMAIN-CONTAINING PROTEIN 4 (PTHR12419:SF9)
chr17	-	13333869	13364710	ENSBTAT00000048747.3	ENSBTAG00000019854	ABCE1	ABCE1 protein	ATP-BINDING CASSETTE SUB-FAMILY E MEMBER 1 (PTHR19248:SF16)
chr17	+	13364488	13446148	ENSBTAT00000017721.3	ENSBTAG00000013326	ANAPC10	Anaphase-promoting complex subunit 10	ANAPHASE-PROMOTING COMPLEX SUBUNIT 10 (PTHR12936:SF0)
chr17	-	13367244	13367351	ENSBTAT00000059639.1	ENSBTAG00000042647
chr17	-	13627443	13736747	ENSBTAT00000021390.5	ENSBTAG00000016071	HHIP	HHIP protein	HEDGEHOG-INTERACTING PROTEIN (PTHR19328:SF27)
chr17	-	18613424	18687720	ENSBTAT00000048374.3	ENSBTAG00000004745	NAA15	Uncharacterized protein	N-ALPHA-ACETYLTRANSFERASE 15, NATA AUXILIARY SUBUNIT (PTHR22767:SF6)
chr17	+	18698707	18702613	ENSBTAT00000055713.1	ENSBTAG00000039582	NDUFC1	NADH dehydrogenase [ubiquinone] 1 subunit C1, mitochondrial	NADH DEHYDROGENASE [UBIQUINONE] 1 SUBUNIT C1, MITOCHONDRIAL (PTHR17097:SF0)
chr17	+	18709902	18721278	ENSBTAT00000048362.3	ENSBTAG00000002599	MGARP	Protein MGARP	PROTEIN MGARP (PTHR22910:SF6)
chr17	-	18734078	18735046	ENSBTAT00000012008.3	ENSBTAG00000009110	THOC7	THO complex subunit 7 homolog	THO COMPLEX SUBUNIT 7 HOMOLOG (PTHR23405:SF5)
chr17	+	18759163	18760093	ENSBTAT00000021003.4	ENSBTAG00000015811	unassigned	Uncharacterized protein	DEVELOPMENTAL PLURIPOTENCY-ASSOCIATED PROTEIN 4 (PTHR16073:SF8)
chr17	+	18813066	18883489	ENSBTAT00000048348.3	ENSBTAG00000020594	ELF2	Uncharacterized protein	ETS-RELATED TRANSCRIPTION FACTOR ELF-2 (PTHR11849:SF10)
chr17	-	18892762	18910926	ENSBTAT00000007876.4	ENSBTAG00000005998	0	CCR4 carbon catabolite repression 4-like (S	cerevisiae);CCRN4L;ortholog
chr17	-	19053384	19053494	ENSBTAT00000059144.1	ENSBTAG00000042152
chr17	-	29475157	29475634	ENSBTAT00000006228.5	ENSBTAG00000004743	unassigned	Vesicle transport protein	VESICLE TRANSPORT PROTEIN SFT2A (PTHR23137:SF24)
chr17	+	29521905	29522038	ENSBTAT00000062856.1	ENSBTAG00000045423
chr17	+	29777298	29777556	ENSBTAT00000012952.1	ENSBTAG00000009824	LOC101903064	Uncharacterized protein	COMM DOMAIN-CONTAINING PROTEIN 6 (PTHR16231:SF5)
chr17	+	29872405	29890867	ENSBTAT00000014390.2	ENSBTAG00000010843	PGRMC2	PGRMC2 protein	MEMBRANE-ASSOCIATED PROGESTERONE RECEPTOR COMPONENT 2 (PTHR10281:SF24)
chr17	-	29938415	30073786	ENSBTAT00000016102.4	ENSBTAG00000012135	LARP1B	Uncharacterized protein	LA-RELATED PROTEIN 1B (PTHR22792:SF50)
chr17	-	30095168	30095748	ENSBTAT00000052149.2	ENSBTAG00000040242
chr17	-	30096343	30096524	ENSBTAT00000060798.1	ENSBTAG00000043806
chr17	-	30106833	30143868	ENSBTAT00000014052.5	ENSBTAG00000010630	ABHD18	Uncharacterized protein	PROTEIN ABHD18 (PTHR13617:SF14)
chr17	-	30118537	30118671	ENSBTAT00000059415.1	ENSBTAG00000042423
chr17	+	30144104	30181831	ENSBTAT00000061407.2	ENSBTAG00000044058	MFSD8	Uncharacterized protein	MAJOR FACILITATOR SUPERFAMILY DOMAIN-CONTAINING PROTEIN 8 (PTHR23510:SF3)
chr17	-	30185755	30202777	ENSBTAT00000055868.1	ENSBTAG00000039552	PLK4	Serine/threonine-protein kinase PLK4	SERINE/THREONINE-PROTEIN KINASE PLK4 (PTHR24345:SF82)
chr17	-	30228692	30285560	ENSBTAT00000020838.5	ENSBTAG00000015692	HSPA4L	Uncharacterized protein	HEAT SHOCK 70 KDA PROTEIN 4L (PTHR45639:SF5)
chr17	-	30291317	30319495	ENSBTAT00000017042.3	ENSBTAG00000012826	SLC25A31	ADP/ATP translocase 4	ADP/ATP TRANSLOCASE 4 (PTHR45635:SF7)
chr17	-	30324841	30404702	ENSBTAT00000017038.5	ENSBTAG00000012824	INTU	Protein inturned	PROTEIN INTURNED (PTHR21082:SF4)
chr17	-	30376333	30376436	ENSBTAT00000060367.1	ENSBTAG00000043375
chr17	+	30635555	30636716	ENSBTAT00000030035.4	ENSBTAG00000005435	unassigned	Uncharacterized protein	HISTONE-LYSINE N-METHYLTRANSFERASE SETMAR (PTHR46060:SF1)
chr17	-	32712711	32889849	ENSBTAT00000013316.4	ENSBTAG00000003345	FAT4	Uncharacterized protein	PROTOCADHERIN FAT 4 (PTHR24026:SF76)
chr17	-	34749101	34753222	ENSBTAT00000028307.4	ENSBTAG00000021245	SPRY1	Protein sprouty homolog 1	PROTEIN SPROUTY HOMOLOG 1 (PTHR12365:SF10)
chr17	-	34878950	35145717	ENSBTAT00000000136.5	ENSBTAG00000000125	SPATA5	Uncharacterized protein	SPERMATOGENESIS-ASSOCIATED PROTEIN 5 (PTHR23077:SF27)
chr17	-	35096105	35096234	ENSBTAT00000059514.1	ENSBTAG00000042522
chr17	+	35104574	35104944	ENSBTAT00000037698.4	ENSBTAG00000019840
chr17	+	35146243	35205444	ENSBTAT00000007480.4	ENSBTAG00000005695	NUDT6	NUDT6 protein	NUCLEOSIDE DIPHOSPHATE-LINKED MOIETY X MOTIF 6 (PTHR13994:SF25)
chr17	+	35170556	35170715	ENSBTAT00000060833.1	ENSBTAG00000043841
chr17	-	35199614	35259135	ENSBTAT00000007477.4	ENSBTAG00000005691	FGF2	Fibroblast growth factor	FIBROBLAST GROWTH FACTOR 2 (PTHR11486:SF83)
chr17	-	35334853	35336980	ENSBTAT00000009953.5	ENSBTAG00000007564	BBS12	BBS12 protein	BARDET-BIEDL SYNDROME 12 PROTEIN (PTHR46883:SF1)
chr17	+	35347483	35351627	ENSBTAT00000021491.3	ENSBTAG00000016147	CETN4	Centrin 4	CENTRIN-4 (PTHR23050:SF350)
chr17	+	35462668	35469800	ENSBTAT00000016413.4	ENSBTAG00000012368	IL21	Interleukin	INTERLEUKIN-21 (PTHR14356:SF2)
chr17	+	47630079	47712174	ENSBTAT00000037063.3	ENSBTAG00000009797	RIMBP2	Uncharacterized protein	RIMS-BINDING PROTEIN 2 (PTHR14234:SF18)
chr17	-	47726940	47761637	ENSBTAT00000008482.2	ENSBTAG00000006468	PIWIL1	Uncharacterized protein	PIWI-LIKE PROTEIN 1 (PTHR22891:SF46)
chr17	-	47935476	47937432	ENSBTAT00000009267.4	ENSBTAG00000007047	FZD10	FZD10 protein	FRIZZLED-10 (PTHR11309:SF86)
chr17	+	53568326	53708353	ENSBTAT00000034273.3	ENSBTAG00000024603	NCOR2	Uncharacterized protein	NUCLEAR RECEPTOR COREPRESSOR 2 (PTHR13992:SF21)
chr17	+	53702534	53702849	ENSBTAT00000060927.1	ENSBTAG00000043935
chr17	-	53715929	53718425	ENSBTAT00000046321.3	ENSBTAG00000039688	FAM101A	Uncharacterized protein	REFILIN-A (PTHR31848:SF0)
chr17	+	53770212	53770282	ENSBTAT00000062150.1	ENSBTAG00000044717
chr17	-	53969694	53970480	ENSBTAT00000057380.2	ENSBTAG00000039023	ZNF664	Uncharacterized protein	ZINC FINGER PROTEIN 664 (PTHR24384:SF30)
chr17	+	54003919	54039850	ENSBTAT00000056042.1	ENSBTAG00000020346	CCDC92	CCDC92 protein	COILED-COIL DOMAIN-CONTAINING PROTEIN 92 (PTHR14882:SF4)
chr17	-	54040851	54199562	ENSBTAT00000029664.4	ENSBTAG00000016523	DNAH10	Uncharacterized protein	DYNEIN HEAVY CHAIN 10, AXONEMAL (PTHR10676:SF343)
chr17	+	54130953	54131087	ENSBTAT00000041870.1	ENSBTAG00000029491
chr17	+	54556010	54566572	ENSBTAT00000027322.5	ENSBTAG00000020504	CDK2AP1	Cyclin-dependent kinase 2-associated protein	CYCLIN-DEPENDENT KINASE 2-ASSOCIATED PROTEIN 1 (PTHR22607:SF2)
chr17	-	54568693	54571083	ENSBTAT00000027321.5	ENSBTAG00000020503	C12orf65	Uncharacterized protein	PEPTIDE CHAIN RELEASE FACTOR C12ORF65, MITOCHONDRIAL-RELATED (PTHR46203:SF1)
chr17	+	54584644	54633380	ENSBTAT00000011147.5	ENSBTAG00000008470	MPHOSPH9	Uncharacterized protein	M-PHASE PHOSPHOPROTEIN 9 (PTHR14926:SF1)
chr17	+	54615160	54615277	ENSBTAT00000051294.1	ENSBTAG00000036794
chr17	+	54716440	54799043	ENSBTAT00000002094.5	ENSBTAG00000001597	PITPNM2	Uncharacterized protein	MEMBRANE-ASSOCIATED PHOSPHATIDYLINOSITOL TRANSFER PROTEIN 2 (PTHR10658:SF41)
chr17	-	54802291	54804869	ENSBTAT00000002087.5	ENSBTAG00000001594	ARL6IP4	Uncharacterized protein	ADP-RIBOSYLATION FACTOR-LIKE PROTEIN 6-INTERACTING PROTEIN 4 (PTHR13595:SF1)
chr17	-	54805429	54809451	ENSBTAT00000002086.4	ENSBTAG00000001593	OGFOD2	Uncharacterized protein	2-OXOGLUTARATE AND IRON-DEPENDENT OXYGENASE DOMAIN-CONTAINING PROTEIN 2 (PTHR24014:SF4)
chr17	+	54827285	54851000	ENSBTAT00000011137.4	ENSBTAG00000008464	ABCB9	Uncharacterized protein	ATP-BINDING CASSETTE SUB-FAMILY B MEMBER 9 (PTHR24221:SF242)
chr17	-	54917416	54946127	ENSBTAT00000028783.5	ENSBTAG00000021595	HIP1R	Uncharacterized protein	HUNTINGTIN-INTERACTING PROTEIN 1-RELATED PROTEIN (PTHR10407:SF10)
chr17	-	54952888	54994346	ENSBTAT00000004583.5	ENSBTAG00000003527	CCDC62	Uncharacterized protein	0
chr17	-	54995288	55006706	ENSBTAT00000045998.3	ENSBTAG00000032433	unassigned	Density-regulated protein	DENSITY-REGULATED PROTEIN (PTHR12789:SF0)
chr17	-	54997497	54997628	ENSBTAT00000062459.1	ENSBTAG00000045026
chr17	+	55035079	55036087	ENSBTAT00000001202.3	ENSBTAG00000000908	gpr81	G-protein coupled receptor 81	HYDROXYCARBOXYLIC ACID RECEPTOR 1 (PTHR46048:SF3)
chr17	+	55053666	55054749	ENSBTAT00000065393.1	ENSBTAG00000047904	LOC527744	Uncharacterized protein	HYDROXYCARBOXYLIC ACID RECEPTOR 2 (PTHR46048:SF6)
chr17	-	55103141	55169764	ENSBTAT00000025676.5	ENSBTAG00000019278	KNTC1	Uncharacterized protein	KINETOCHORE-ASSOCIATED PROTEIN 1 (PTHR15688:SF1)
chr17	+	55171374	55187325	ENSBTAT00000055724.1	ENSBTAG00000006118	RSRC2	Arginine/serine-rich coiled-coil protein 2	ARGININE/SERINE-RICH COILED-COIL PROTEIN 2 (PTHR22426:SF2)
chr17	+	55192960	55213770	ENSBTAT00000008035.5	ENSBTAG00000006114	ZCCHC8	Uncharacterized protein	ZINC FINGER CCHC DOMAIN-CONTAINING PROTEIN 8 (PTHR13316:SF0)
chr17	+	55198804	55198938	ENSBTAT00000062288.1	ENSBTAG00000044855
chr17	+	55245236	55360147	ENSBTAT00000022319.5	ENSBTAG00000016779	CLIP1	Uncharacterized protein	CAP-GLY DOMAIN-CONTAINING LINKER PROTEIN 1 (PTHR18916:SF44)
chr19	+	13525431	13526742	ENSBTAT00000000730.5	ENSBTAG00000000560	unassigned	Uncharacterized protein	60S RIBOSOMAL PROTEIN L4 (PTHR19431:SF0)
chr19	+	13611603	13617403	ENSBTAT00000047689.2	ENSBTAG00000033562	LHX1	LHX1 protein	LIM/HOMEOBOX PROTEIN LHX1 (PTHR24208:SF106)
chr19	+	13623301	13731207	ENSBTAT00000029234.4	ENSBTAG00000021927	AATF	Uncharacterized protein	PROTEIN AATF (PTHR15565:SF0)
chr19	+	13707020	13707088	ENSBTAT00000065841.1	ENSBTAG00000047820
chr19	-	13752491	13996058	ENSBTAT00000023364.5	ENSBTAG00000017567	ACACA	Acetyl-CoA carboxylase 1	ACETYL-COA CARBOXYLASE 1 (PTHR45728:SF5)
chr19	+	13934855	13934972	ENSBTAT00000060380.1	ENSBTAG00000043388
chr19	+	14005954	14018893	ENSBTAT00000035403.3	ENSBTAG00000025242	unassigned	Uncharacterized protein C17orf78 homolog	SUBFAMILY NOT NAMED (PTHR36870:SF1)
chr19	+	14040481	14085969	ENSBTAT00000019537.3	ENSBTAG00000014677	TADA2A	Transcriptional adapter 2-alpha	TRANSCRIPTIONAL ADAPTER 2-ALPHA (PTHR12374:SF20)
chr19	+	14096512	14122123	ENSBTAT00000013570.2	ENSBTAG00000010279	DUSP14	Dual specificity protein phosphatase 14	DUAL SPECIFICITY PROTEIN PHOSPHATASE 14 (PTHR45961:SF5)
chr19	-	14125752	14209164	ENSBTAT00000013601.4	ENSBTAG00000010292	SYNRG	Uncharacterized protein	SYNERGIN GAMMA (PTHR15463:SF2)
chr19	-	14213233	14235863	ENSBTAT00000013622.4	ENSBTAG00000010313	DDX52	Probable ATP-dependent RNA helicase DDX52	ATP-DEPENDENT RNA HELICASE DDX52-RELATED (PTHR24031:SF608)
chr19	+	36512063	36515184	ENSBTAT00000000714.4	ENSBTAG00000000546	TOB1	Transducer of ERBB2, 1 (Fragment)	PROTEIN TOB1 (PTHR17537:SF6)
chr19	-	36536564	36542420	ENSBTAT00000000973.4	ENSBTAG00000000731	WFIKKN2	WAP, Kazal, immunoglobulin, Kunitz and NTR domain-containing protein 2	WAP, KAZAL, IMMUNOGLOBULIN, KUNITZ AND NTR DOMAIN-CONTAINING PROTEIN 2 (PTHR45938:SF7)
chr19	-	36589049	36589183	ENSBTAT00000059844.1	ENSBTAG00000042852
chr19	+	36610212	36616333	ENSBTAT00000035290.3	ENSBTAG00000025183	ANKRD40	Ankyrin repeat domain 40	SUBFAMILY NOT NAMED (PTHR24192:SF2)
chr19	-	36622183	36647084	ENSBTAT00000002938.4	ENSBTAG00000002279	LUC7L3	Luc7-like protein 3	LUC7-LIKE PROTEIN 3 (PTHR12375:SF18)
chr19	+	36655573	36675085	ENSBTAT00000002922.5	ENSBTAG00000002267	ANKRD40	ANKRD40 protein	ANKYRIN REPEAT DOMAIN-CONTAINING PROTEIN 40 (PTHR24192:SF1)
chr19	-	36676546	36724513	ENSBTAT00000026744.5	ENSBTAG00000020070	ABCC3	Uncharacterized protein	CANALICULAR MULTISPECIFIC ORGANIC ANION TRANSPORTER 2 (PTHR24223:SF350)
chr19	-	36731339	36792932	ENSBTAT00000012985.5	ENSBTAG00000009835	CACNA1G	Voltage-dependent T-type calcium channel subunit alpha	VOLTAGE-DEPENDENT T-TYPE CALCIUM CHANNEL SUBUNIT ALPHA-1G (PTHR10037:SF137)
chr19	-	36799922	36807919	ENSBTAT00000005441.4	ENSBTAG00000004155	SPATA20	SPATA20 protein	SPERMATOGENESIS-ASSOCIATED PROTEIN 20 (PTHR42899:SF1)
chr19	-	36811805	36821284	ENSBTAT00000043309.3	ENSBTAG00000015893	EPN3	Uncharacterized protein	EPSIN-3 (PTHR12276:SF16)
chr19	-	36822722	36845371	ENSBTAT00000019089.5	ENSBTAG00000014355	MYCBPAP	Uncharacterized protein	MYCBP-ASSOCIATED PROTEIN (PTHR12276:SF54)
chr19	-	36860482	36870127	ENSBTAT00000028387.5	ENSBTAG00000021303	RSAD1	Radical S-adenosyl methionine domain-containing protein 1, mitochondrial	RADICAL S-ADENOSYL METHIONINE DOMAIN-CONTAINING PROTEIN 1, MITOCHONDRIAL (PTHR13932:SF14)
chr19	-	36871717	36903082	ENSBTAT00000028385.4	ENSBTAG00000021301	ACSF2	Acyl-CoA synthetase family member 2, mitochondrial	ACYL-COA SYNTHETASE FAMILY MEMBER 2, MITOCHONDRIAL (PTHR43201:SF9)
chr19	+	36871897	36871986	ENSBTAT00000042439.1	ENSBTAG00000030060
chr19	+	36877016	36881128	ENSBTAT00000028386.2	ENSBTAG00000021302	CHAD	Chondroadherin	CHONDROADHERIN (PTHR24373:SF277)
chr19	+	36915566	36927313	ENSBTAT00000007978.5	ENSBTAG00000006072	LRRC59	Leucine-rich repeat-containing protein 59	LEUCINE-RICH REPEAT-CONTAINING PROTEIN 59 (PTHR16083:SF12)
chr19	-	36928417	36934787	ENSBTAT00000065898.1	ENSBTAG00000021723	EME1	Uncharacterized protein	CROSSOVER JUNCTION ENDONUCLEASE EME1 (PTHR21077:SF7)
chr19	+	36934822	36939652	ENSBTAT00000028954.2	ENSBTAG00000021720	MRPL27	39S ribosomal protein L27, mitochondrial	39S RIBOSOMAL PROTEIN L27, MITOCHONDRIAL (PTHR15893:SF0)
chr19	-	36946357	36959645	ENSBTAT00000012247.5	ENSBTAG00000009298	XYLT2	Xylosyltransferase 2	XYLOSYLTRANSFERASE 2 (PTHR46025:SF1)
chr19	-	37020549	37026396	ENSBTAT00000007029.5	ENSBTAG00000040316	TMEM92	TMEM92 protein	TRANSMEMBRANE PROTEIN 92 (PTHR31359:SF31)
chr19	+	37023663	37023770	ENSBTAT00000059859.1	ENSBTAG00000042867
chr19	+	37088245	37104998	ENSBTAT00000017420.3	ENSBTAG00000013103	COL1A1	Collagen alpha-1(I) chain	COLLAGEN ALPHA-1(I) CHAIN (PTHR24023:SF569)
chr19	-	37113476	37122359	ENSBTAT00000005180.3	ENSBTAG00000003956	SGCA	Sarcoglycan, alpha (50kDa dystrophin-associated glycoprotein)	ALPHA-SARCOGLYCAN (PTHR10132:SF16)
chr19	+	37116635	37117731	ENSBTAT00000061075.2	ENSBTAG00000043979	HILS1	Uncharacterized protein	SPERMATID-SPECIFIC LINKER HISTONE H1-LIKE PROTEIN (PTHR11467:SF28)
chr19	-	39194569	39296546	ENSBTAT00000018253.4	ENSBTAG00000013740	SP2	Transcription factor Sp2	TRANSCRIPTION FACTOR SP2 (PTHR23235:SF1)
chr19	-	39241150	39245578	ENSBTAT00000002392.2	ENSBTAG00000001830	LRRC46	Leucine rich repeat containing 46	LEUCINE-RICH REPEAT-CONTAINING PROTEIN 46 (PTHR45973:SF1)
chr19	+	39245740	39251565	ENSBTAT00000002395.5	ENSBTAG00000001832	MRPL10	39S ribosomal protein L10, mitochondrial	39S RIBOSOMAL PROTEIN L10, MITOCHONDRIAL (PTHR11560:SF8)
chr19	+	39254139	39265047	ENSBTAT00000017982.4	ENSBTAG00000013523	OSBPL7	Oxysterol-binding protein	OXYSTEROL-BINDING PROTEIN-RELATED PROTEIN 7 (PTHR10972:SF85)
chr19	-	39351740	39363523	ENSBTAT00000018875.2	ENSBTAG00000014199	TBX21	Uncharacterized protein	T-BOX TRANSCRIPTION FACTOR TBX21 (PTHR11267:SF125)
chr19	-	39384854	39401009	ENSBTAT00000043249.3	ENSBTAG00000011280	TBKBP1	Uncharacterized protein	TANK-BINDING KINASE 1-BINDING PROTEIN 1 (PTHR14432:SF2)
chr19	-	39409894	39431772	ENSBTAT00000008650.5	ENSBTAG00000006586	KPNB1	Uncharacterized protein	IMPORTIN SUBUNIT BETA-1 (PTHR10527:SF1)
chr19	+	39447332	39447800	ENSBTAT00000015203.5	ENSBTAG00000011441
chr19	-	39460691	39564822	ENSBTAT00000015199.5	ENSBTAG00000011435	NPEPPS	Uncharacterized protein	PUROMYCIN-SENSITIVE AMINOPEPTIDASE-RELATED (PTHR11533:SF261)
chr19	-	39500906	39501012	ENSBTAT00000059547.1	ENSBTAG00000042555
chr19	+	39603000	39622275	ENSBTAT00000034867.1	ENSBTAG00000025001	MRPL45	39S ribosomal protein L45, mitochondrial	39S RIBOSOMAL PROTEIN L45, MITOCHONDRIAL (PTHR28554:SF1)
chr19	-	39626282	39641576	ENSBTAT00000002360.3	ENSBTAG00000001804	GPR179	Uncharacterized protein	G-PROTEIN COUPLED RECEPTOR 179-RELATED (PTHR32546:SF7)
chr19	+	39648072	39672758	ENSBTAT00000011251.1	ENSBTAG00000008535	SOCS7	Uncharacterized protein	SUPPRESSOR OF CYTOKINE SIGNALING 7 (PTHR10155:SF5)
chr19	+	39724566	39767155	ENSBTAT00000022495.4	ENSBTAG00000016911	ARHGAP23	Uncharacterized protein	RHO GTPASE-ACTIVATING PROTEIN 23 (PTHR23175:SF5)
chr19	-	39746946	39747171	ENSBTAT00000063774.1	ENSBTAG00000046615	unassigned	Uncharacterized protein	0
chr19	-	39793400	39852765	ENSBTAT00000017913.5	ENSBTAG00000013469	SRCIN1	Uncharacterized protein	SRC KINASE SIGNALING INHIBITOR 1 (PTHR22741:SF5)
chr19	-	39880554	39880651	ENSBTAT00000065301.1	ENSBTAG00000047623
chr19	-	39912108	39913248	ENSBTAT00000064066.1	ENSBTAG00000048067	C17orf96	Uncharacterized protein	ELONGIN BC AND POLYCOMB REPRESSIVE COMPLEX 2-ASSOCIATED PROTEIN (PTHR23187:SF1)
chr19	+	39938324	39956916	ENSBTAT00000015325.5	ENSBTAG00000011532	MLLT6	Uncharacterized protein	PROTEIN AF-17 (PTHR13793:SF90)
chr19	+	39980434	39989908	ENSBTAT00000004984.2	ENSBTAG00000003830	PSMB3	Proteasome subunit beta type-3	PROTEASOME SUBUNIT BETA TYPE-3 (PTHR11599:SF62)
chr19	-	39995183	40017502	ENSBTAT00000008517.5	ENSBTAG00000006499	PIP4K2B	Uncharacterized protein	PHOSPHATIDYLINOSITOL 5-PHOSPHATE 4-KINASE TYPE-2 BETA (PTHR23086:SF22)
chr19	-	40019911	40039606	ENSBTAT00000034838.3	ENSBTAG00000030591	CWC25	Uncharacterized protein	PRE-MRNA-SPLICING FACTOR CWC25 HOMOLOG (PTHR16196:SF0)
chr19	-	40068314	40071728	ENSBTAT00000061352.2	ENSBTAG00000044056	C17orf98	Uncharacterized protein	SUBFAMILY NOT NAMED (PTHR34221:SF2)
chr19	-	40074999	40079360	ENSBTAT00000004190.4	ENSBTAG00000003229	RPL23	60S ribosomal protein L23	60S RIBOSOMAL PROTEIN L23 (PTHR11761:SF8)
chr19	-	40077049	40077182	ENSBTAT00000062455.1	ENSBTAG00000045022
chr19	-	40078483	40078619	ENSBTAT00000060351.1	ENSBTAG00000043359
chr19	+	40090994	40131373	ENSBTAT00000043205.2	ENSBTAG00000030587	LASP1	LIM and SH3 domain protein 1	LIM AND SH3 DOMAIN PROTEIN 1 (PTHR46218:SF2)
chr19	-	40140827	40167376	ENSBTAT00000008714.5	ENSBTAG00000024983	FBXO47	FBXO47 protein	F-BOX ONLY PROTEIN 47 (PTHR34098:SF1)
chr19	-	40226035	40293157	ENSBTAT00000025765.5	ENSBTAG00000019347	PLXDC1	PLXDC1 protein	PLEXIN DOMAIN-CONTAINING PROTEIN 1 (PTHR13055:SF10)
chr19	+	40298254	40312857	ENSBTAT00000043189.2	ENSBTAG00000002036
chr19	+	40319249	40325150	ENSBTAT00000002636.3	ENSBTAG00000002035	ARL5C	Uncharacterized protein	ADP-RIBOSYLATION FACTOR-LIKE PROTEIN 5C-RELATED (PTHR11711:SF148)
chr19	+	40332946	40334703	ENSBTAT00000002666.4	ENSBTAG00000002060	RPL19	60S ribosomal protein L19	60S RIBOSOMAL PROTEIN L19 (PTHR10722:SF13)
chr19	-	40340980	40352870	ENSBTAT00000011014.5	ENSBTAG00000008366	STAC2	Uncharacterized protein	SH3 AND CYSTEINE-RICH DOMAIN-CONTAINING PROTEIN 2 (PTHR15135:SF5)
chr19	+	40363702	40372714	ENSBTAT00000011018.5	ENSBTAG00000008368	unassigned	Uncharacterized protein	SUBFAMILY NOT NAMED (PTHR11037:SF12)
chr19	-	40379411	40478817	ENSBTAT00000011020.4	ENSBTAG00000008371	FBXL20	F-box/LRR-repeat protein 20	F-BOX/LRR-REPEAT PROTEIN 20 (PTHR13318:SF47)
chr19	-	40495453	40516179	ENSBTAT00000061441.2	ENSBTAG00000013236	MED1	Uncharacterized protein	MEDIATOR OF RNA POLYMERASE II TRANSCRIPTION SUBUNIT 1 (PTHR12881:SF10)
chr19	+	40516422	40516496	ENSBTAT00000061788.1	ENSBTAG00000044355
chr19	+	40528316	40566472	ENSBTAT00000002005.5	ENSBTAG00000013238	CDK12	Cyclin-dependent kinase 12	CYCLIN-DEPENDENT KINASE 12 (PTHR24056:SF126)
chr19	-	40634438	40635587	ENSBTAT00000005381.5	ENSBTAG00000004119	NEUROD2	Neurogenic differentiation factor	NEUROGENIC DIFFERENTIATION FACTOR 2 (PTHR19290:SF83)
chr19	+	40655221	40663767	ENSBTAT00000007930.2	ENSBTAG00000006035	PPP1R1B	Protein phosphatase 1 regulatory subunit 1B	PROTEIN PHOSPHATASE 1 REGULATORY SUBUNIT 1B (PTHR15417:SF2)
chr19	+	40664259	40688903	ENSBTAT00000015578.4	ENSBTAG00000011729	STARD3	Uncharacterized protein	STAR-RELATED LIPID TRANSFER PROTEIN 3 (PTHR46121:SF2)
chr19	+	40691137	40692346	ENSBTAT00000015579.2	ENSBTAG00000011730	TCAP	Telethonin	TELETHONIN (PTHR15143:SF0)
chr19	+	40694078	40695765	ENSBTAT00000065469.1	ENSBTAG00000011731
chr19	-	40696350	40710279	ENSBTAT00000034874.4	ENSBTAG00000011732	PGAP3	Post-GPI attachment to proteins factor 3	POST-GPI ATTACHMENT TO PROTEINS FACTOR 3 (PTHR13148:SF0)
chr19	+	40722050	40745987	ENSBTAT00000029056.5	ENSBTAG00000021798	ERBB2	Receptor protein-tyrosine kinase	RECEPTOR TYROSINE-PROTEIN KINASE ERBB-2 (PTHR24416:SF137)
chr19	-	40747366	40748741	ENSBTAT00000029060.2	ENSBTAG00000021802	MIEN1	Migration and invasion enhancer 1	MIGRATION AND INVASION ENHANCER 1 (PTHR15124:SF15)
chr19	+	40753902	40762633	ENSBTAT00000023091.3	ENSBTAG00000017366	GRB7	Growth factor receptor-bound protein 7	GROWTH FACTOR RECEPTOR-BOUND PROTEIN 7 (PTHR11243:SF25)
chr19	-	40779126	40864311	ENSBTAT00000014617.5	ENSBTAG00000011003	IKZF3	Zinc finger protein Aiolos	ZINC FINGER PROTEIN AIOLOS (PTHR24404:SF23)
chr19	+	40868078	40877769	ENSBTAT00000043078.1	ENSBTAG00000030523	ZPBP2	Zona pellucida binding protein 2	0
chr19	-	40894256	40905176	ENSBTAT00000017083.5	ENSBTAG00000012854	GSDMB	Uncharacterized protein	GASDERMIN-B (PTHR16399:SF20)
chr19	-	40907226	40913526	ENSBTAT00000018402.3	ENSBTAG00000013855	ORMDL3	ORM1-like protein 3	ORM1-LIKE PROTEIN 3 (PTHR12665:SF11)
chr19	+	40925113	40926225	ENSBTAT00000052628.2	ENSBTAG00000039933	LRRC3C	Uncharacterized protein	LEUCINE-RICH REPEAT-CONTAINING PROTEIN 3C (PTHR24373:SF266)
chr19	+	40943949	40955437	ENSBTAT00000013285.4	ENSBTAG00000010070	GSDMA	Uncharacterized protein	GASDERMIN-A (PTHR16399:SF18)
chr20	-	34708762	34708835	ENSBTAT00000061967.2	ENSBTAG00000046658
chr20	+	34868076	34868255	ENSBTAT00000060584.1	ENSBTAG00000043592
chr20	+	34910495	34910591	ENSBTAT00000060750.1	ENSBTAG00000043758
chr20	+	35018907	35079162	ENSBTAT00000021501.5	ENSBTAG00000016152	DAB2	Uncharacterized protein	DISABLED HOMOLOG 2 (PTHR11232:SF30)
chr20	+	35092194	35158959	ENSBTAT00000021495.3	ENSBTAG00000016149	C9	Complement component C9	COMPLEMENT COMPONENT C9 (PTHR45742:SF3)
chr21	+	14304504	14304970	ENSBTAT00000013301.4	ENSBTAG00000027075	unassigned	Uncharacterized protein	60S RIBOSOMAL PROTEIN L35 (PTHR45722:SF2)
chr21	+	14349792	14376704	ENSBTAT00000024758.5	ENSBTAG00000018603	RGMA	Uncharacterized protein	REPULSIVE GUIDANCE MOLECULE A (PTHR31428:SF4)
chr21	-	14390574	14483806	ENSBTAT00000065179.1	ENSBTAG00000017776	CHD2	Uncharacterized protein	CHROMODOMAIN-HELICASE-DNA-BINDING PROTEIN 2 (PTHR45623:SF19)
chr21	+	14484198	14484581	ENSBTAT00000065599.1	ENSBTAG00000048002
chr21	+	14561843	14562829	ENSBTAT00000031232.3	ENSBTAG00000022990
chr21	-	14630145	14630559	ENSBTAT00000054984.2	ENSBTAG00000047409
chr21	+	14690051	14729722	ENSBTAT00000031231.4	ENSBTAG00000022989	FAM174B	Membrane protein FAM174B	MEMBRANE PROTEIN FAM174B (PTHR28607:SF3)
chr21	-	14799048	14799274	ENSBTAT00000063706.1	ENSBTAG00000045559
chr21	-	14879466	14949980	ENSBTAT00000023784.3	ENSBTAG00000017896	SIAT 8B	Alpha-2,8-sialyltransferase ST8Sia II	ALPHA-2,8-SIALYLTRANSFERASE 8B (PTHR11987:SF30)
chr22	+	44810833	44880156	ENSBTAT00000018734.5	ENSBTAG00000014091	ARHGEF3	Uncharacterized protein	RHO GUANINE NUCLEOTIDE EXCHANGE FACTOR 3 (PTHR46006:SF2)
chr22	+	44902372	44951138	ENSBTAT00000026317.5	ENSBTAG00000019748	FAM208A	Uncharacterized protein	PROTEIN TASOR (PTHR16207:SF1)
chr22	-	44952364	44995732	ENSBTAT00000061607.2	ENSBTAG00000019746	CCDC66	Uncharacterized protein	COILED-COIL DOMAIN-CONTAINING PROTEIN 66 (PTHR22736:SF2)
chr22	+	45094509	45555745	ENSBTAT00000013237.4	ENSBTAG00000010029	ERC2	Uncharacterized protein	ERC PROTEIN 2 (PTHR18861:SF3)
chr24	+	35360072	35374961	ENSBTAT00000025556.5	ENSBTAG00000019199	MGC133647	Putative uncharacterized protein MGC133647	PROTEOLIPID PROTEIN 2 (PTHR22776:SF4)
chr24	+	35445609	35519082	ENSBTAT00000061061.2	ENSBTAG00000008403	ROCK1	Rho-associated protein kinase	RHO-ASSOCIATED PROTEIN KINASE 1 (PTHR22988:SF33)
chr24	+	35529295	35564664	ENSBTAT00000025580.5	ENSBTAG00000019214	USP14	Ubiquitin carboxyl-terminal hydrolase 14	UBIQUITIN CARBOXYL-TERMINAL HYDROLASE 14 (PTHR43982:SF1)
chr24	-	35566744	35603724	ENSBTAT00000025584.4	ENSBTAG00000019215	THOC1	Uncharacterized protein	THO COMPLEX SUBUNIT 1 (PTHR13265:SF2)
chr24	-	35602254	35602346	ENSBTAT00000042465.1	ENSBTAG00000030086
chr24	-	35630928	35816269	ENSBTAT00000047455.3	ENSBTAG00000007705	COLEC12	Collectin-12	COLLECTIN-12 (PTHR22803:SF109)
chr25	-	30045720	30076258	ENSBTAT00000002697.5	ENSBTAG00000002083	AUTS2	Uncharacterized protein	AUTISM SUSCEPTIBILITY GENE 2 PROTEIN (PTHR14429:SF5)
chr25	-	31086699	31086912	ENSBTAT00000065745.1	ENSBTAG00000047342	unassigned	Uncharacterized protein	0
chr27	+	4679599	4727246	ENSBTAT00000006476.5	ENSBTAG00000004922	AGPAT5	1-acylglycerol-3-phosphate O-acyltransferase 5 (Lysophosphatidic acid acyltransferase, epsilon)	1-ACYL-SN-GLYCEROL-3-PHOSPHATE ACYLTRANSFERASE EPSILON (PTHR10983:SF49)
chr27	-	4766513	4783646	ENSBTAT00000009827.3	ENSBTAG00000007473	XKR5	XK-related protein	XK-RELATED PROTEIN 5 (PTHR16024:SF15)
chr27	-	4787123	4787336	ENSBTAT00000050858.2	ENSBTAG00000036358
chr27	-	4788446	4815238	ENSBTAT00000008008.5	ENSBTAG00000007477	ZNF596	Uncharacterized protein	SUBFAMILY NOT NAMED (PTHR23226:SF174)
chr27	-	4798610	4801398	ENSBTAT00000024416.3	ENSBTAG00000008519	unassigned	Uncharacterized protein	PROTEIN FAM90A27P (PTHR16035:SF10)
chr27	-	4888372	4890323	ENSBTAT00000063757.1	ENSBTAG00000048171	unassigned	Tracheal antimicrobial peptide	BETA-DEFENSIN 4A (PTHR20515:SF2)
chr27	-	4898753	4899642	ENSBTAT00000065724.1	ENSBTAG00000045626	defb300	Beta-defensin 103B	BETA-DEFENSIN 103 (PTHR20515:SF0)
chr27	-	4920082	4942958	ENSBTAT00000052962.1	ENSBTAG00000034952	SPAG11	Sperm associated antigen 11 isoform C	SPERM-ASSOCIATED ANTIGEN 11A-RELATED (PTHR14081:SF1)
chr27	+	4996158	4999264	ENSBTAT00000065604.1	ENSBTAG00000046204	ZNF705A	Uncharacterized protein	SUBFAMILY NOT NAMED (PTHR24381:SF286)
chr27	+	5024116	5031818	ENSBTAT00000009654.4	ENSBTAG00000007340	unassigned	Uncharacterized protein	SUBFAMILY NOT NAMED (PTHR24377:SF651)
chr27	+	5124122	5125987	ENSBTAT00000019635.2	ENSBTAG00000027225	LAP	Lingual antimicrobial peptide	BETA-DEFENSIN 4A (PTHR20515:SF2)
chr27	+	5129113	5133057	ENSBTAT00000065099.1	ENSBTAG00000046937	LOC783012	Uncharacterized protein	BETA-DEFENSIN 33 (PTHR20515:SF4)
chr27	+	5160481	5162196	ENSBTAT00000063120.1	ENSBTAG00000047421	unassigned	Uncharacterized protein	BETA-DEFENSIN 4A (PTHR20515:SF2)
chr27	+	5185068	5186724	ENSBTAT00000022881.4	ENSBTAG00000047740	unassigned	Uncharacterized protein	BETA-DEFENSIN 4A (PTHR20515:SF2)
chr27	+	5219283	5223726	ENSBTAT00000062925.1	ENSBTAG00000046144	DEFB7	Beta-defensin 7	BETA-DEFENSIN 4A (PTHR20515:SF2)
chr27	+	5221876	5227956	ENSBTAT00000050266.3	ENSBTAG00000039856	unassigned	Uncharacterized protein	BETA-DEFENSIN 4A (PTHR20515:SF2)
chr27	+	5327038	5328959	ENSBTAT00000066254.1	ENSBTAG00000047363	unassigned	Uncharacterized protein	0
chr27	+	5367341	5369810	ENSBTAT00000031499.3	ENSBTAG00000023157	unassigned	Uncharacterized protein	PROTEIN FAM90A27P (PTHR16035:SF10)
chr27	-	5425377	5427298	ENSBTAT00000065980.1	ENSBTAG00000047284	DEFB4A	Uncharacterized protein	BETA-DEFENSIN 4A (PTHR20515:SF2)
chr27	+	5457174	5465029	ENSBTAT00000049993.2	ENSBTAG00000045649	DEFB	Defensin, beta	0
chr27	-	5483407	5539158	ENSBTAT00000009756.4	ENSBTAG00000033545	EBD	Enteric beta-defensin	BETA-DEFENSIN 4A (PTHR20515:SF2)
chr27	-	5560975	5564586	ENSBTAT00000018930.4	ENSBTAG00000034954	DEFB5	Beta-defensin 5	BETA-DEFENSIN 4A (PTHR20515:SF2)
chr27	-	5715152	5716104	ENSBTAT00000013539.5	ENSBTAG00000010248	unassigned	Uncharacterized protein	BETA-DEFENSIN 103 (PTHR20515:SF0)
chr27	+	5788619	5790534	ENSBTAT00000054965.1	ENSBTAG00000048249	unassigned	Uncharacterized protein	BETA-DEFENSIN 4A (PTHR20515:SF2)
chr27	-	5793033	5797904	ENSBTAT00000064333.1	ENSBTAG00000046405	unassigned	Uncharacterized protein	0
chr27	+	6002870	6003728	ENSBTAT00000054759.2	ENSBTAG00000038504	unassigned	Uncharacterized protein	BETA-DEFENSIN 103 (PTHR20515:SF0)
chr27	-	6194469	6196146	ENSBTAT00000049679.2	ENSBTAG00000035183	DEFB10	Beta-defensin 10	BETA-DEFENSIN 4A (PTHR20515:SF2)
chr27	-	6267200	6417208	ENSBTAT00000005543.4	ENSBTAG00000004231	GPM6A	Neuronal membrane glycoprotein M6-a	NEURONAL MEMBRANE GLYCOPROTEIN M6-A (PTHR11683:SF4)
chr27	+	7557040	7603267	ENSBTAT00000007661.4	ENSBTAG00000005825	NEIL3	Endonuclease 8-like 3	ENDONUCLEASE 8-LIKE 3 (PTHR22993:SF10)
chr27	-	7670609	7681826	ENSBTAT00000022716.2	ENSBTAG00000017085	AGA	Uncharacterized protein	N(4)-(BETA-N-ACETYLGLUCOSAMINYL)-L-ASPARAGINASE (PTHR10188:SF6)
chr29	+	12105146	12324134	ENSBTAT00000027163.5	ENSBTAG00000027868	LOC505383	Uncharacterized protein	SUBFAMILY NOT NAMED (PTHR23122:SF67)
chr29	-	12170163	12171433	ENSBTAT00000023584.3	ENSBTAG00000017735	unassigned	Uncharacterized protein	HISTONE-LYSINE N-METHYLTRANSFERASE SETMAR (PTHR46060:SF1)
chr29	+	12460187	12486627	ENSBTAT00000009837.4	ENSBTAG00000007479	CCDC90B	CCDC90B protein	COILED-COIL DOMAIN-CONTAINING PROTEIN 90B, MITOCHONDRIAL (PTHR14360:SF1)
chr29	-	12492808	12548234	ENSBTAT00000033977.4	ENSBTAG00000001391	unassigned	Uncharacterized protein	ANKYRIN REPEAT DOMAIN-CONTAINING PROTEIN 42 (PTHR24201:SF2)
chr29	-	12555853	12580195	ENSBTAT00000020320.5	ENSBTAG00000015277	PCF11	Uncharacterized protein	PRE-MRNA CLEAVAGE COMPLEX 2 PROTEIN PCF11 (PTHR15921:SF3)
chr29	+	12658759	12754007	ENSBTAT00000003135.4	ENSBTAG00000002417	RAB30	Ras-related protein Rab-30	RAS-RELATED PROTEIN RAB-30 (PTHR24073:SF408)
chr29	-	12798998	12819990	ENSBTAT00000015454.4	ENSBTAG00000011636	DDIAS	Uncharacterized protein	DNA DAMAGE-INDUCED APOPTOSIS SUPPRESSOR PROTEIN (PTHR35537:SF1)
chr29	+	12820129	12908442	ENSBTAT00000047906.1	ENSBTAG00000033731	PRCP	Lysosomal Pro-X carboxypeptidase	LYSOSOMAL PRO-X CARBOXYPEPTIDASE (PTHR11010:SF38)
chr29	+	13003057	13004907	ENSBTAT00000008954.5	ENSBTAG00000006812	FAM181B	Protein FAM181B	PROTEIN FAM181B (PTHR33766:SF2)
chr29	-	20259768	20557376	ENSBTAT00000001385.5	ENSBTAG00000001043	MGC157332	MGC157332 protein	LEUCINE ZIPPER PROTEIN 2 (PTHR22414:SF0)
chr29	-	20332363	20332462	ENSBTAT00000062484.2	ENSBTAG00000045051
chr29	+	20399502	20399769	ENSBTAT00000062807.1	ENSBTAG00000045374
chr29	-	23030371	23030521	ENSBTAT00000065924.1	ENSBTAG00000047094
chr29	+	47544379	47553820	ENSBTAT00000023277.5	ENSBTAG00000017514	CCND1	G1/S-specific cyclin-D1	G1/S-SPECIFIC CYCLIN-D1 (PTHR10177:SF67)
chr29	-	47566372	47572524	ENSBTAT00000015782.3	ENSBTAG00000011898	ORAOV1	Uncharacterized protein	ORAL CANCER-OVEREXPRESSED PROTEIN 1 (PTHR12900:SF6)
chr29	-	47591666	47595475	ENSBTAT00000022973.2	ENSBTAG00000017285	FGF19	Fibroblast growth factor	FIBROBLAST GROWTH FACTOR 19 (PTHR11486:SF74)
chr29	-	47656593	47657614	ENSBTAT00000029946.2	ENSBTAG00000012563	unassigned	Fibroblast growth factor	FIBROBLAST GROWTH FACTOR 4 (PTHR11486:SF31)
chr29	-	47692829	47699877	ENSBTAT00000011373.3	ENSBTAG00000008623	FGF3	Fibroblast growth factor	FIBROBLAST GROWTH FACTOR 3 (PTHR11486:SF26)
